# Supplementary material for: Dynamic Fusion of Genomics and Functional Network Connectivity in UK Biobank Reveals Schizophrenia‐Related SNP Manifolds
Source: Hum Brain Mapp. 2026 Apr 20;47(6):e70530. doi: 10.1002/hbm.70530 (PMC13095861; doi:10.1002/hbm.70530)
Supplement: Supplementary file 3 — Table S1: Genes annotated to the top SNPs of each schizophrenia‐relevant component. [file HBM-47-e70530-s005.csv]

Table S1: Genes annotated to the top SNPs of each schizophrenia-relevant component.
State	Comp	Genes
1	3	AIG1,AMZ1,ANKRD11,ARHGAP27,ARHGAP40,BANK1,BCL11B,C12orf79,C14orf23,CACNB2,CALN1,CDC25C,CDH13,CRHR1,CSMD1,CTB-12O2.1,DBNDD1,DEF8,DOCK6,DPEP1,EYS,FAM120A,FAM65B,FANCL,FOXO3,FRMD5,FYN,GALNT10,GARNL3,GATAD2A,GIGYF2,GLB1L2,GOLPH3L,GPM6A,GRM1,HCN1,HIVEP1,IGSF9B,KANSL1,KIAA1549,KLHL20,LINC00558,LINC01088,LINC01122,LOC100128239,LOC100506023,LOC101243545,LOC101927560,LOC101927587,MIR548AP,LOC101928855,RPT…
1	6	AIG1,AMZ1,ANKRD44,ANKRD44-IT1,ANKS1B,ARHGAP27,ASH2L,C12orf79,C14orf23,CA8,CACNB2,CALN1,CNTN4,CRHR1,CTB-12O2.1,CYP7B1,DCC,DOCK4,DPYD,DPYD,DPYD-AS1,EFCAB6,EFHD1,EXOC4,FANCL,FTCDNL1,FUT9,FYN,GNE,GOLPH3L,GPR98,HOMER2,IL20RB,ITPKB,KANSL1,KCNB1,KCNJ3,KLC4,KLHL20,LACE1,LINC00051,LINC00222,LINC00240,LINC01122,LOC100128239,LOC100506023,LOC100507283,LOC101927229,LOC101927587,LOC101927641,LOC101928174,LOC10…
1	9	ABCB4,ABHD14A,ABHD14A-ACY1,ACTC1,LOC101928174,AKAP6,AMZ1,ANKRD44,BCL11A,BTN2A1,C12orf79,C14orf23,C3orf62,CA6,CA8,CACNB2,CALN1,CAMKK2,CIR1,CNTN4,CPNE8,CRHR1,CSMD1,CTB-12O2.1,DCC,DGKI,EXOC4,EYS,FAM65B,FOXO3,GALNT10,GLTP,GNE,GPM6A,GPR98,GRAMD1B,GRIN2A,IQCF6,ITPKB,KANSL1,KCNJ3,KIAA1324L,KLF12,LGR4,LIN28B,LINC00558,LINC00624,LINC01122,LOC101926905,LOC101929690,LRRC16A,LRRC4B,MAPT,MIR548AI,MIR548AJ2,ML…
1	10	ADAMTSL3,AKAP6,AKT3,ALPK3,AMZ1,ARHGAP27,ASH2L,ASTN1,BAG4,BCL11A,BRE,CACNA1C,CACNB2,CALCOCO1,CALN1,CAMKK2,CCDC134,CHRNA2,CPEB1,CPNE8,CRHR1,CSMD1,CTB-12O2.1,DEF8,DPP4,FAM65B,FOXO3,GAK,GBF1,GLB1L2,GNN,GPATCH11,GPM6A,GPR98,HEATR5B,HIVEP1,HOMER2,HSP90B1,ITPKB,KANSL1,KCNJ3,KLF12,KLHL20,LACE1,LHFPL3,LOC100506023,LOC100506472,TAB1,LOC100507283,LOC101927134,LOC101927641,LOC101929567,LOC388906,LOC646522,LR…
1	12	ADAM22,AKAP6,AKT3,SDCCAG8,ANKRD11,ANKS1B,BCL11B,C1orf106,CA6,CA8,CACNA1S,CACNB2,CCDC39,CD4,CHKB-AS1,CIR1,CRHR1,CRK,CSMD1,CTB-12O2.1,DCC,DOCK6,EFNA5,EXOC4,EYS,FAM65B,FANCL,FYN,GRM2,KANSL1,KIAA1549,KLF12,KLRG2,LIN28B,LINC00558,LINC00624,LOC100506472,TAB1,LOC101927641,LOC101928174,LRRC16A,LTBP3,LUZP2,MAPT,MED27,MEI1,MIR548AJ2,MKL1,MSRA,MYO1E,NDUFAF7,NEGR1,NLRP1,NSF,OLA1,P2RX7,PARD6G-AS1,PDE4B,PRICKL…
1	13	AKAP6,ALG14,ANGPTL2,RALGPS1,ANKK1,ANKS1B,ARHGAP27,BBX,BCL11B,BTN2A1,C12orf65,C1orf106,CACNA1D,CACNA1S,CACNB2,CALN1,CAMKK2,CD4,CDIP1,CKAP5,CRHR1,CSMD1,CTB-12O2.1,DBNDD1,DOCK4,DPEP1,DPYD,DPYD,DPYD-AS1,EFHD1,EFNA5,EXOC4,EYS,FES,GABBR2,GAK,GNE,GPM6A,GRM1,GRM8,HIVEP1,HSP90B1,IMMP2L,IQCE,KANSL1,KCNC2,KIAA1324L,KIF21B,KLHL20,LINC00320,LINC01122,LOC100128239,LOC100506023,LOC101927134,LOC101927641,LOC2831…
1	16	ABHD14A,ABHD14A-ACY1,AIG1,AKAP6,ALPK3,ANKK1,ANKRD11,ANKRD44,ANKS1B,BBX,C12orf65,C1orf106,CALN1,CAMKK2,CDH13,CDK10,CHCHD3,CNTN4,CPEB1,CPNE7,CRHR1,CSMD1,CTB-12O2.1,DEF8,DPP4,DPYD,EFCAB6,EFTUD1,ELFN1,FANCL,FES,GAS8,GNN,GPR98,GRAMD1B,HOMER2,HSP90B1,ITPKB,KIF21B,KLF12,KLHL20,LHFPL3,LHFPL3,LHFPL3-AS2,LINC00051,LINC00558,LINC00635,LINC01122,LOC100506023,LOC101926905,LOC101927572,LOC101927641,LOC10192817…
1	19	AKAP6,AMZ1,ANKS1B,ANXA9,ARFGAP2,BBX,BCL11A,BCL11B,C14orf23,CACNA1C,CACNA1D,CACNB2,CALN1,CAMKK2,CCDC63,CD4,CIR1,CKAP5,CLIP1,CNTN4,CPEB1,CSMD1,CTB-12O2.1,CTDP1,DNAH11,DOCK3,DOCK6,DPEP1,DPYD,EIF2AK2,ELFN1,EPPK1,FAM65B,FES,FOXO3,FTCDNL1,GAK,GAPT,GNN,GPR98,GRM2,HEATR5B,HIVEP1,KCNB1,KLF12,KLF6,LACE1,LHFPL3,LHFPL3,LHFPL3-AS2,LINC00624,LINC00936,LINC01122,LOC100505474,LOC101927134,LOC101927273,LOC1019275…
1	33	CTB-12O2.1,KLHL20,LOC100506023,MMP16,RABGAP1L,
2	2	ACD,ACTC1,LOC101928174,ADAMTSL3,AKAP6,ANKRD11,ANXA9,ARHGAP27,ARHGAP40,B3GAT1,BBX,C12orf79,C1orf106,CA8,CACNA1C,CACNB2,CALN1,CCDC39,CD4,CRHR1,CSMD1,CTB-12O2.1,CTDP1,DGKI,DPYD,EIF2AK2,FAM65B,FANCL,FRMD5,FTCDNL1,FYN,GAPT,GARNL3,GLB1L2,GLI1,GNAI1,GNL3,GOLPH3L,GPM6A,GPR98,GRM1,KANSL1,KCNJ3,KLHL2,LINC00635,LINC01122,LOC100506023,LOC101928882,LOC101929690,LOC283177,LRRC16A,LRRC4B,LSM1,LTBP3,MAPT,MAPT-AS…
2	5	ABCB1,ABCB4,ABCD2,ACD,ACTC1,LOC101928174,ADAMTSL3,AIG1,AKAP6,ALPK3,BANK1,BBX,C1orf95,CA8,CACNA1D,CACNB2,CD4,CNTN4,CPNE8,CRHR1,CSMD1,CTB-12O2.1,DNAH11,DPYD,DPYD-AS1,EFNA5,EPPK1,EYS,FAM65B,FTCDNL1,FUT9,FYN,GLB1L2,GLTP,GOLPH3L,GRAMD1B,GRIN2A,GRM3,GTDC1,HAT1,HOMER2,HSP90B1,ITPKB,KCNH6,KCNJ3,KIAA1549,LAG3,LIPC,LOC101927587,LOC101928174,LOC101928569,LOC101928663,LOC101928882,LOC101929690,LRRC16A,LTBP3,…
2	9	ALPK3,ANXA9,BCL11B,C8orf86,CACNA1D,CACNA1S,CACNB2,CALN1,CAMTA1,CDC25C,CKAP5,CNTN4,CPNE8,CSMD1,CTB-12O2.1,DCC,DPP4,DPYD,DPYD-AS1,EFNA5,FAM65B,FAM83G,SLC5A10,FUT9,GNAI1,GPM6A,IGSF9B,ITPKB,JAM3,LAG3,LINC00051,LOC100128239,LOC101926905,LOC101927134,LOC101928663,LOC283335,LRRC16A,LRRC4B,LTBP3,LUZP2,LYSMD1,TNFAIP8L2-SCNM1,MAD1L1,MEI1,MFHAS1,MIR548AI,MIR548AJ2,MLF2,NEBL,NGEF,NUP210L,NXPH1,ORC5,OSBPL3,PA…
2	12	ACR,ACTC1,LOC101928174,ALG14,BANK1,BBX,BLM,BRE,BTN2A1,C1orf210,C4orf27,CACNB2,CAMTA1,CKAP5,CLCN3,CNTN4,CSMD1,DLX2,DPYD,ELFN1,FAM120A,FAM124B,FAM65B,FOXO3,FTCDNL1,GLTP,GNL3,GNN,GPM6A,GPR98,HAT1,KLHL2,KLHL20,LIN28B,LOC101928174,LOC101929690,LOC283335,LRRC16A,MAD1L1,MAN2A1,MAPT,ME1,MED27,MEF2C,MEF2C-AS1,MIR548AJ2,MYO1E,NGEF,NPTX1,OPCML,OSBPL3,PCDH17,PLCL1,PLCL2,PTBP2,QPCT,RAB3C,RABGAP1L,RELA,RILPL2,…
2	22	ADAM22,ADAMTSL3,ARHGAP27,C1orf106,CACNA1S,CACNB2,CAMKK2,CLIP1,CNTN4,CPEB1,CPNE8,CRHR1,CSMD1,CTB-12O2.1,CTDP1,DBNDD1,DEF8,DFNA5,DNAH1,DOCK6,DOT1L,DPYD,DPYD,DPYD-AS1,EXOC4,EYS,FES,FOXO3,GABBR2,GNL3,GPM6A,GPR98,HSP90B1,IGSF9B,INPP4B,IQCE,ITPKB,KANSL1,KLF12,LACE1,LGR4,LHFPL3,LHFPL3-AS2,LINC01122,LIPC,LOC101928174,LOC101928782,LOC646522,LRRC16A,LRRC4B,LRRC8A,LUZP2,MAPT,MFHAS1,MIR548AI,MSRA,MYBPC3,NRXN…
2	25	ALG14,ANKK1,ANKS1B,ARHGAP27,BBX,C3orf62,CA6,CACNA1C,CACNB2,CALN1,CDIP1,CHKB-AS1,CNTN4,CPNE8,CRHR1,CSMD1,CTB-12O2.1,CTC-436P18.1,CTDP1,DCC,DOCK3,DPEP1,DPP4,DPYD,EFCAB6,EIF4B,FAM120A,FYN,GLB1L2,GPR98,GRAMD1B,GRM3,IGSF9B,KCNC2,KCNJ3,KCTD18,KLF12,LIPC,LOC101929690,LOC283177,LOC388906,LRRC16A,LRRC4B,MAD1L1,MAPT,MLXIP,MSRA,NDRG4,NDST3,NEBL,NPTX1,NRXN3,NSF,NWD2,NXPH1,OSBPL3,P2RX7,PAK6,PARD6G,PCDHB16,PDE…
2	30	ALPK3,GRAMD1B,MSANTD2,OR8B3,SIAE,SLC4A10,UBE2Q2P1,
2	31	CTB-12O2.1,MIR548AJ2,SLC4A10,
2	32	MFHAS1,MSRA,SGK223,
2	35	GRIN2A,
3	2	ACD,ARHGAP27,ARHGAP40,BBX,C19orf35,CACNB2,CDK10,CHKB-AS1,CHRNA2,CPNE7,CRHR1,CRK,CSMD1,CTB-12O2.1,CTCF,DBNDD1,DEF8,DNAH11,DOCK3,DPEP1,DPYD,GAK,GALNT10,GBF1,GPM6A,GRM2,GRM3,HEATR5B,HIVEP1,KANSL1,KIAA1324L,KLHL20,LAG3,LINC00635,LOC101927560,LOC101927587,MIR548AP,LOC101927641,LOC101928663,LOC101928782,LOC101928855,RPTOR,LOC283335,LRRC36,LTBP3,MAPT,MAPT-AS1,MIR548AJ2,MIR548AP,TTLL7,MLXIP,MSI2,NDRG4,ND…
3	3	ABCB1,ABCB4,ABHD14A,ABHD14A-ACY1,ACD,ADAMTSL3,AIG1,AKAP6,ALG14,ANKRD11,ARFGAP2,ARHGAP40,BAI3,BCL11A,C3orf62,CA8,CACNA1S,CACNB2,CALN1,CAMTA1,CCDC134,CHRNA2,CPNE8,CPT1C,CRHR1,CTB-12O2.1,CYP7B1,DNAH11,DPYD,DUS2,ELFN1,EPPK1,FAM65B,FANCL,GARNL3,GAS8,GIGYF2,GLTP,GMIP,GNAI1,GPM6A,IMMP2L,LRRN3,KANSL1,KCNB1,KIAA1324L,KIAA1549,LHFPL3,LIN28B,LINC01122,LIPC,LOC101927134,LOC101928174,LOC101928882,LOC101929690…
3	4	ADAM22,ALG14,ANKRD44,ANKRD44,ANKRD44-IT1,ATP2A2,BCL11A,C3orf62,CA6,CACNA1D,CACNA1S,CACNA2D2,CNTN4,CORO7,CORO7-PAM16,CPEB1,CPNE7,CPNE8,CTB-12O2.1,DCC,DLX2,DPEP1,EXOC4,FAM120A,FANCL,FCGRT,FRMD5,GABBR2,GAPT,GNL3,GPN1,GPX6,GRM2,GRM3,IQCE,KCNB1,KCNJ3,KIAA1324L,KLF12,LHFPL3,LHFPL3,LHFPL3-AS2,LINC00635,LINC01122,LOC100505474,LOC100506023,LOC101927134,LOC101928663,LOC101928882,LOC101929567,LRRC16A,LRRC4B…
3	5	ASPG,ATP2A2,BAI3,BTN2A1,CACNB2,CALCOCO1,CALN1,CLCN3,CPNE7,CTB-12O2.1,DBNDD1,DEF8,DFNA5,DOCK3,DPEP1,EIF2AK2,EXOC4,FAM65B,GABBR2,GLB1L2,GLTP,GNL3,GPR98,GRIN2A,GRM2,GRM3,IQCF6,KCNJ3,KIAA1324L,KIAA1549,KLHL20,LHFPL3,LHFPL3-AS2,LINC00635,LIPC,LOC101927134,LOC101928663,LOC101928855,RPTOR,LOC283177,LOC388906,LRP1,LRRC16A,LTBP3,MANBA,MAPT,MEI1,MIR548AJ2,MVP,NDST3,NDUFAF7,NEBL,NLRP1,NRXN3,NSF,NSUN6,NXPH1,…
3	7	ACD,AMZ1,ANKRD11,ANKS1B,ANXA9,ASTN1,BAI3,C3orf62,CACNB2,CCDC63,CDH13,CLCN3,CNTN4,CRHR1,CSMD1,DBNDD1,DEF8,DPYD,EXOC4,FAM65B,GABBR2,GAS8,GMIP,GPR98,GRIN2A,IMMP2L,IQCF6,ITPKB,KANSL1,KCNJ3,LAG3,LGR4,LHFPL3,LHFPL3,LHFPL3-AS2,LINC00558,LOC101927539,MSI2,LOC101927560,LOC101927587,MIR548AP,LOC101927587,LOC101927641,LOC101928663,LOC283177,LRRC16A,MAPT,MEF2C-AS1,MIR548AP,TTLL7,MSI2,MYO19,NALCN,NEGR1,NLRP1,…
3	8	ABHD2,AC093375.1,ACD,AKAP6,AKT3,AMZ1,BCL11A,BCL11B,C1orf106,C1orf210,CACNA1C,CACNA2D2,CACNB2,CALN1,CCDC63,CDH13,CDK10,CHRNA2,CKAP5,CPEB1,CPNE7,CTDP1,DBNDD1,DCC,DEF8,DPEP1,DPYD,EIF2AK2,FOXO3,FTCDNL1,GALNT10,GARNL3,GLTP,GNN,GPM6A,GPX6,GRAMD1B,HOMER2,IQCE,KIAA0319L,KIAA1324L,KLF12,LINC01122,LOC100506023,LOC100507283,LOC101926964,LOC101927587,LOC101928855,RPTOR,LOC101929690,LOC283177,LOC283335,LRRC16…
3	9	ACD,ADAMTSL3,AIG1,AMZ1,ARHGAP27,CACNA1D,CACNB2,CALCOCO1,CNTN4,CPNE8,CRHR1,CSMD1,CTB-12O2.1,CYP7B1,DCC,DEF8,DPP4,DPYD,EFTUD1P1,EIF2AK2,FAM65B,FOXO3,FTCDNL1,GAS8,GLB1L2,GNL3,GPX6,GRM2,HEATR5B,HOMER2,IGSF9B,IQCE,ITPKB,KANSL1,KCNH6,KCNJ3,LOC101927134,LOC101927641,LOC101928174,LOC101928663,LOC101928782,LOC283177,LRRC16A,MAPT,MAPT,MAPT-AS1,MEF2C-AS1,MIR548AJ2,MSI2,MSRA,NALCN,NGEF,NSF,NSUN6,ORC5,P2RX7,P…
3	11	ADAM22,AIG1,ANKRD11,ANKRD44,ANKS1B,BANK1,BCL11A,BCL11B,BRE,C14orf23,C1orf106,CA8,CACNA1C,CACNA1D,CACNA1S,CACNB2,CALN1,CD4,CNTN4,CSMD1,CTB-12O2.1,CYP7B1,DCC,DLX2,DOCK3,DPYD,DPYD-AS1,EPB42,EXOC4,FAM65B,FAM83G,SLC5A10,FRMD5,GALNT10,GNL3,GRM2,HAT1,HOMER2,IGSF9B,KANSL1,KCNC2,KLF12,LHFPL3,LHFPL3,LHFPL3-AS2,LINC01122,LOC100128239,LOC100506023,LOC100507283,LOC101927134,LOC101927572,LOC283177,LOC283335,LR…
3	15	AKAP6,AMZ1,ANKRD11,BAI3,C12orf43,C1orf95,CA8,CACNA1C,CACNA1D,CACNB2,CAMKK2,CAMTA1,CDC23,CHKB-AS1,CNTN4,CPNE7,CTDP1,DBNDD1,DCC,DEF8,DPEP1,DPYD,DPYD,DPYD-AS1,EFNA5,EXOC4,FAM65B,FANCL,FTCDNL1,GAS8,GLI1,GNE,HIVEP1,KCNB1,KCNJ3,KIF21B,KLF12,KLHL2,LAG3,LINC01122,LIPC,LOC100128239,LOC100505474,LOC101927587,LOC101927641,LOC646522,LRP1,LYSMD1,TNFAIP8L2-SCNM1,MAD1L1,MAN2A1,MED27,MEF2C,MEF2C-AS1,NEURL1,NXPH1…
3	21	ABCB4,ACD,AIG1,ANKK1,ANKRD44,ANKS1B,BCL9,CACNA1D,CACNA1S,CAMKK2,CD4,CLIP1,CNTN4,CPNE8,CRHR1,CTB-12O2.1,DEF8,DRD2,FAM65B,FANCL,GIGYF2,GNL3,GPN1,GPR98,GPX6,GRAMD1B,GRIN2A,GRM1,GRM2,HOMER2,KCNH6,KLF12,KLHL2,KLHL20,LINC01122,LOC101926905,LOC101927134,LOC101927560,LOC101927587,MIR548AP,LOC101928663,LRRC16A,LRRC8A,LTBP3,MAPT,MIR548AI,MIR548AJ2,MMP16,MYO1E,NALCN,NGEF,NRXN3,NSF,NSUN6,NXPH1,OASL,OPCML,P2R…
3	22	ABCB1,ADAMTSL3,AKT3,ANKRD11,ANKS1B,ASPG,BBX,BCL9,BLM,C12orf43,C1orf106,CACNA1C,CACNA1D,CACNB2,CALN1,CD4,CDC23,CNTN4,CPEB1,CPNE7,CRK,CSMD1,DBNDD1,DFNA5,DOCK4,EXOC4,FAM65B,FAM73B,FES,FURIN,GARNL3,GAS8,GNN,GPX6,GRAMD1B,GRIN2A,HIVEP1,KCNJ3,LOC100506472,TAB1,LOC100507283,LOC101926964,LOC101927587,LOC101928174,LOC101928663,LOC101928855,RPTOR,LOC101929690,LRRC16A,MAD1L1,MAN2A2,MAPT,MEF2C,MEF2C-AS1,MEI1,…
3	24	ACD,AKAP6,ANKS1B,ARFGAP2,ARHGAP27,BAI3,BBX,C1orf106,CACNA1D,CACNA1I,CACNB2,CCDC39,CDH13,CDIP1,CKAP5,CNTN4,CPEB1,CPNE8,CRHR1,CTB-12O2.1,DEF8,DGKI,DNAH11,DOCK3,DOCK4,DPYD,DPYD,DPYD-AS1,EIF2AK2,EPPK1,EXOC4,FAM120A,FANCL,FES,FOXO3,GALNT10,GATAD2A,GNL3,GOLPH3L,GPM6A,HEATR5B,HOMER2,IGSF9B,KANSL1,KCNC2,KIF21B,KLF12,KLHL20,LACE1,LGR4,LHFPL3,LHFPL3-AS2,LINC01122,LOC101926964,LOC101927560,LOC101927587,MIR5…
3	29	CACNB2,CRHR1,LOC101926964,PDE4B,PFDN1,PRICKLE2,RORB,VIT,
3	30	MFHAS1,MSRA,SGK223,TNKS,
3	31	GRAMD1B,MIR548AJ2,MSANTD2,OR8B3,PFDN1,RANGAP1,SIAE,
4	2	ABCD2,AC093375.1,ACD,ADAMTSL3,ALPK3,ANKRD11,C12orf79,C16orf96,C1orf106,CACNA2D2,CALN1,CDIP1,CORO7,CORO7-PAM16,CPEB1,CPNE7,CPNE8,CTB-12O2.1,DBNDD1,DEF8,DFNA5,DPEP1,EFTUD1P1,FTCDNL1,GPATCH11,GPM6A,GRM3,HOMER2,IQCF6,KIAA1549,KIF21B,KLHL20,KLRG2,LINC01122,LOC100506023,LOC283177,LRRC36,LUZP2,MIR548AI,NDUFAF7,NRXN3,NXPH1,OR8B3,PDE4B,PLCB2,PLEKHG5,PPP1R16B,PRDM7,QPCT,RANGAP1,RGS6,RIMS1,ROBO1,SDCCAG8,SES…
4	15	ACD,ADAM22,ADAMTSL3,AIG1,ANKRD11,BCL11B,C1orf210,C9orf129,CACNA1C,CALN1,CDH13,CKAP5,CNTN4,CPNE8,CRHR1,CSMD1,DBNDD1,DEF8,DFNA5,DOCK3,DPEP1,DPH1,DUS2,EFCAB6,EFTUD1P1,ELFN1,EYS,FCGRT,FTCDNL1,FYN,GABBR2,GALNT10,GLB1L2,GOLPH3L,GPR98,GRM2,HCG17,HCG18,HSP90B1,KCNB1,KCNJ3,LHFPL3,LHFPL3-AS2,LINC01122,LOC100506472,TAB1,LOC101927572,LOC101928782,LOC101928882,LOC101929567,LOC283177,LOC646522,LRRC4B,LRRC8A,ME…
4	31	ADAMTSL3,ALPK3,CPNE8,CTB-12O2.1,KLHL20,LOC100506023,MMP16,RABGAP1L,SLC28A1,UBE2Q2P1,
