# Supplementary material for: Dynamic Fusion of Genomics and Functional Network Connectivity in UK Biobank Reveals Schizophrenia‐Related SNP Manifolds
Source: Hum Brain Mapp. 2026 Apr 20;47(6):e70530. doi: 10.1002/hbm.70530 (PMC13095861; doi:10.1002/hbm.70530)
Supplement: Supplementary file 4 — Table S2: Intrinsic connecitivity network labels of the top connectivity pairs for each schizophrenia‐relevant component. [file HBM-47-e70530-s004.csv]

Table S2: Intrinsic connecitivity network labels of the top connectivity pairs for each schizophrenia-relevant component.
stat1_jica3
"Middle frontal gyrus ([MiFG], 38)" - Caudate (69)
"Middle frontal gyrus ([MiFG], 38)" - "Superior temporal gyrus ([STG], 21)"
"Middle frontal gyrus ([MiFG], 38)" - "Middle temporal gyrus ([MTG], 56)"
"Middle frontal gyrus ([MiFG], 38)" - "Postcentral gyrus ([PoCG], 3)"
"Middle frontal gyrus ([MiFG], 38)" - "Left postcentral gyrus ([L PoCG], 9)"
"Middle frontal gyrus ([MiFG], 38)" - "Right postcentral gyrus ([R PoCG], 11)"
"Middle frontal gyrus ([MiFG], 38)" - "Superior parietal lobule ([SPL], 27)"
"Middle frontal gyrus ([MiFG], 38)" - "Paracentral lobule ([ParaCL], 54)"
"Middle frontal gyrus ([MiFG], 38)" - "Precentral gyrus ([PreCG], 66)"
"Middle frontal gyrus ([MiFG], 38)" - "Superior parietal lobule ([SPL], 80)"
"Middle frontal gyrus ([MiFG], 38)" - "Postcentral gyrus ([PoCG], 72)"
"Middle frontal gyrus ([MiFG], 38)" - "Middle temporal gyrus ([MTG], 77)"
"Middle frontal gyrus ([MiFG], 38)" - "Inferior parietal lobule ([IPL], 68)"
"Middle frontal gyrus ([MiFG], 38)" - Insula (33)
"Middle frontal gyrus ([MiFG], 38)" - "Superior medial frontal gyrus ([SMFG], 43)"
"Middle frontal gyrus ([MiFG], 38)" - "Left inferior parietal lobue ([R IPL], 79)"
"Middle frontal gyrus ([MiFG], 38)" - "Superior frontal gyrus ([SFG], 96)"
"Middle frontal gyrus ([MiFG], 38)" - "Middle frontal gyrus ([MiFG], 88)"
"Middle frontal gyrus ([MiFG], 38)" - "Hippocampus ([HiPP], 48)"
"Middle frontal gyrus ([MiFG], 38)" - "Left inferior parietal lobue ([L IPL], 81)"
"Middle frontal gyrus ([MiFG], 38)" - "Middle cingulate cortex ([MCC], 37)"
"Hippocampus ([HiPP], 83)" - "Middle frontal gyrus ([MiFG], 38)"
Precuneus (40) - "Middle frontal gyrus ([MiFG], 38)"
"Anterior cingulate cortex ([ACC], 23)" - "Middle frontal gyrus ([MiFG], 38)"
"Posterior cingulate cortex ([PCC], 71)" - "Middle frontal gyrus ([MiFG], 38)"
"Anterior cingulate cortex ([ACC], 17)" - "Middle frontal gyrus ([MiFG], 38)"
"Posterior cingulate cortex ([PCC], 94)" - "Middle frontal gyrus ([MiFG], 38)"
"Cerebellum ([CB], 18)" - "Middle frontal gyrus ([MiFG], 38)"
"Cerebellum ([CB], 4)" - "Middle frontal gyrus ([MiFG], 38)"
"Cerebellum ([CB], 7)" - "Middle frontal gyrus ([MiFG], 38)"
stat1_jica6
"Middle temporal gyrus ([MTG], 77)" - "Superior temporal gyrus ([STG], 21)"
"Middle temporal gyrus ([MTG], 77)" - "Middle temporal gyrus ([MTG], 56)"
"Middle temporal gyrus ([MTG], 77)" - "Postcentral gyrus ([PoCG], 3)"
"Middle temporal gyrus ([MTG], 77)" - "Left postcentral gyrus ([L PoCG], 9)"
"Middle temporal gyrus ([MTG], 77)" - "Right postcentral gyrus ([R PoCG], 11)"
"Middle temporal gyrus ([MTG], 77)" - "Superior parietal lobule ([SPL], 27)"
"Middle temporal gyrus ([MTG], 77)" - "Paracentral lobule ([ParaCL], 54)"
"Middle temporal gyrus ([MTG], 77)" - "Precentral gyrus ([PreCG], 66)"
"Middle temporal gyrus ([MTG], 77)" - "Superior parietal lobule ([SPL], 80)"
"Posterior cingulate cortex ([PCC], 94)" - "Superior parietal lobule ([SPL], 80)"
"Middle temporal gyrus ([MTG], 77)" - "Postcentral gyrus ([PoCG], 72)"
"Inferior parietal lobule ([IPL], 68)" - "Middle temporal gyrus ([MTG], 77)"
"Superior medial frontal gyrus ([SMFG], 43)" - "Middle temporal gyrus ([MTG], 77)"
"Left inferior parietal lobue ([R IPL], 79)" - "Middle temporal gyrus ([MTG], 77)"
"Superior frontal gyrus ([SFG], 96)" - "Middle temporal gyrus ([MTG], 77)"
"Middle frontal gyrus ([MiFG], 88)" - "Middle temporal gyrus ([MTG], 77)"
"Hippocampus ([HiPP], 48)" - "Middle temporal gyrus ([MTG], 77)"
"Left inferior parietal lobue ([L IPL], 81)" - "Middle temporal gyrus ([MTG], 77)"
"Hippocampus ([HiPP], 83)" - "Middle temporal gyrus ([MTG], 77)"
Precuneus (40) - "Middle temporal gyrus ([MTG], 77)"
"Anterior cingulate cortex ([ACC], 23)" - "Middle temporal gyrus ([MTG], 77)"
"Anterior cingulate cortex ([ACC], 17)" - "Middle temporal gyrus ([MTG], 77)"
"Posterior cingulate cortex ([PCC], 94)" - "Middle temporal gyrus ([MTG], 77)"
"Cerebellum ([CB], 18)" - "Middle temporal gyrus ([MTG], 77)"
stat1_jica9
"Superior temporal gyrus ([STG], 21)" - Subthalamus/hypothalamus (53)
"Middle temporal gyrus ([MTG], 56)" - Subthalamus/hypothalamus (53)
"Postcentral gyrus ([PoCG], 3)" - Subthalamus/hypothalamus (53)
"Left postcentral gyrus ([L PoCG], 9)" - Subthalamus/hypothalamus (53)
"Paracentral lobule ([ParaCL], 2)" - Subthalamus/hypothalamus (53)
"Right postcentral gyrus ([R PoCG], 11)" - Subthalamus/hypothalamus (53)
"Superior parietal lobule ([SPL], 27)" - Subthalamus/hypothalamus (53)
"Paracentral lobule ([ParaCL], 54)" - Subthalamus/hypothalamus (53)
"Precentral gyrus ([PreCG], 66)" - Subthalamus/hypothalamus (53)
"Postcentral gyrus ([PoCG], 72)" - Subthalamus/hypothalamus (53)
"Inferior parietal lobule ([IPL], 68)" - Subthalamus/hypothalamus (53)
"Superior medial frontal gyrus ([SMFG], 43)" - Subthalamus/hypothalamus (53)
"Left inferior parietal lobue ([R IPL], 79)" - Subthalamus/hypothalamus (53)
"Superior frontal gyrus ([SFG], 96)" - Subthalamus/hypothalamus (53)
"Left inferior parietal lobue ([L IPL], 81)" - Subthalamus/hypothalamus (53)
Precuneus (40) - Subthalamus/hypothalamus (53)
"Anterior cingulate cortex ([ACC], 23)" - Subthalamus/hypothalamus (53)
"Posterior cingulate cortex ([PCC], 71)" - Subthalamus/hypothalamus (53)
"Posterior cingulate cortex ([PCC], 94)" - Subthalamus/hypothalamus (53)
"Cerebellum ([CB], 18)" - Subthalamus/hypothalamus (53)
"Superior temporal gyrus ([STG], 21)" - Thalamus (45)
"Middle temporal gyrus ([MTG], 56)" - Thalamus (45)
"Postcentral gyrus ([PoCG], 3)" - Thalamus (45)
"Left postcentral gyrus ([L PoCG], 9)" - Thalamus (45)
"Paracentral lobule ([ParaCL], 2)" - Thalamus (45)
"Right postcentral gyrus ([R PoCG], 11)" - Thalamus (45)
"Superior parietal lobule ([SPL], 27)" - Thalamus (45)
"Paracentral lobule ([ParaCL], 54)" - Thalamus (45)
"Precentral gyrus ([PreCG], 66)" - Thalamus (45)
"Superior parietal lobule ([SPL], 80)" - Thalamus (45)
"Postcentral gyrus ([PoCG], 72)" - Thalamus (45)
"Inferior parietal lobule ([IPL], 68)" - Thalamus (45)
"Superior medial frontal gyrus ([SMFG], 43)" - Thalamus (45)
"Left inferior parietal lobue ([R IPL], 79)" - Thalamus (45)
"Superior frontal gyrus ([SFG], 96)" - Thalamus (45)
"Left inferior parietal lobue ([L IPL], 81)" - Thalamus (45)
"Middle cingulate cortex ([MCC], 37)" - Thalamus (45)
"Middle frontal gyrus ([MiFG], 38)" - Thalamus (45)
Precuneus (40) - Thalamus (45)
"Anterior cingulate cortex ([ACC], 23)" - Thalamus (45)
"Posterior cingulate cortex ([PCC], 71)" - Thalamus (45)
"Posterior cingulate cortex ([PCC], 94)" - Thalamus (45)
"Cerebellum ([CB], 18)" - Thalamus (45)
"Cerebellum ([CB], 4)" - Thalamus (45)
"Cerebellum ([CB], 7)" - Thalamus (45)
stat1_jica10
"Inferior frontal gyrus ([IFG], 70)" - "Superior temporal gyrus ([STG], 21)"
"Inferior frontal gyrus ([IFG], 70)" - "Middle temporal gyrus ([MTG], 56)"
"Middle frontal gyrus ([MiFG], 55)" - "Middle temporal gyrus ([MTG], 56)"
"Supplementary motor area ([SMA], 84)" - "Middle temporal gyrus ([MTG], 56)"
"Cerebellum ([CB], 13)" - "Middle temporal gyrus ([MTG], 56)"
"Inferior frontal gyrus ([IFG], 70)" - "Postcentral gyrus ([PoCG], 3)"
"Inferior frontal gyrus ([IFG], 70)" - "Left postcentral gyrus ([L PoCG], 9)"
"Middle frontal gyrus ([MiFG], 55)" - "Left postcentral gyrus ([L PoCG], 9)"
"Inferior frontal gyrus ([IFG], 70)" - "Right postcentral gyrus ([R PoCG], 11)"
"Middle frontal gyrus ([MiFG], 55)" - "Right postcentral gyrus ([R PoCG], 11)"
"Inferior frontal gyrus ([IFG], 70)" - "Superior parietal lobule ([SPL], 27)"
"Middle frontal gyrus ([MiFG], 55)" - "Superior parietal lobule ([SPL], 27)"
"Inferior frontal gyrus ([IFG], 70)" - "Paracentral lobule ([ParaCL], 54)"
"Inferior frontal gyrus ([IFG], 70)" - "Precentral gyrus ([PreCG], 66)"
"Middle frontal gyrus ([MiFG], 55)" - "Precentral gyrus ([PreCG], 66)"
"Inferior frontal gyrus ([IFG], 70)" - "Postcentral gyrus ([PoCG], 72)"
"Inferior frontal gyrus ([IFG], 70)" - "Inferior parietal lobule ([IPL], 68)"
"Inferior frontal gyrus ([IFG], 70)" - "Superior medial frontal gyrus ([SMFG], 43)"
"Middle frontal gyrus ([MiFG], 55)" - "Superior medial frontal gyrus ([SMFG], 43)"
"Left inferior parietal lobue ([R IPL], 79)" - "Inferior frontal gyrus ([IFG], 70)"
"Superior frontal gyrus ([SFG], 96)" - "Inferior frontal gyrus ([IFG], 70)"
"Left inferior parietal lobue ([L IPL], 81)" - "Inferior frontal gyrus ([IFG], 70)"
Precuneus (40) - "Inferior frontal gyrus ([IFG], 70)"
"Anterior cingulate cortex ([ACC], 23)" - "Inferior frontal gyrus ([IFG], 70)"
"Posterior cingulate cortex ([PCC], 71)" - "Inferior frontal gyrus ([IFG], 70)"
"Anterior cingulate cortex ([ACC], 17)" - "Inferior frontal gyrus ([IFG], 70)"
"Posterior cingulate cortex ([PCC], 94)" - "Inferior frontal gyrus ([IFG], 70)"
"Cerebellum ([CB], 18)" - "Inferior frontal gyrus ([IFG], 70)"
"Left inferior parietal lobue ([R IPL], 79)" - "Middle frontal gyrus ([MiFG], 55)"
"Superior frontal gyrus ([SFG], 96)" - "Middle frontal gyrus ([MiFG], 55)"
Precuneus (40) - "Middle frontal gyrus ([MiFG], 55)"
"Posterior cingulate cortex ([PCC], 94)" - "Middle frontal gyrus ([MiFG], 55)"
"Superior frontal gyrus ([SFG], 96)" - "Supplementary motor area ([SMA], 84)"
"Posterior cingulate cortex ([PCC], 94)" - "Supplementary motor area ([SMA], 84)"
"Middle frontal gyrus ([MiFG], 88)" - "Superior frontal gyrus ([SFG], 96)"
"Cerebellum ([CB], 13)" - "Superior frontal gyrus ([SFG], 96)"
"Posterior cingulate cortex ([PCC], 94)" - "Middle frontal gyrus ([MiFG], 88)"
"Cerebellum ([CB], 13)" - "Posterior cingulate cortex ([PCC], 94)"
stat1_jica12
Putamen (98) - Caudate (69)
Caudate (99) - Caudate (69)
"Superior temporal gyrus ([STG], 21)" - Putamen (98)
"Middle temporal gyrus ([MTG], 56)" - Putamen (98)
"Postcentral gyrus ([PoCG], 3)" - Putamen (98)
"Left postcentral gyrus ([L PoCG], 9)" - Putamen (98)
"Paracentral lobule ([ParaCL], 2)" - Putamen (98)
"Right postcentral gyrus ([R PoCG], 11)" - Putamen (98)
"Superior parietal lobule ([SPL], 27)" - Putamen (98)
"Paracentral lobule ([ParaCL], 54)" - Putamen (98)
"Precentral gyrus ([PreCG], 66)" - Putamen (98)
"Superior parietal lobule ([SPL], 80)" - Putamen (98)
"Postcentral gyrus ([PoCG], 72)" - Putamen (98)
"Superior medial frontal gyrus ([SMFG], 43)" - Putamen (98)
"Left inferior parietal lobue ([R IPL], 79)" - Putamen (98)
"Superior frontal gyrus ([SFG], 96)" - Putamen (98)
"Left inferior parietal lobue ([L IPL], 81)" - Putamen (98)
"Hippocampus ([HiPP], 83)" - Putamen (98)
Precuneus (40) - Putamen (98)
"Anterior cingulate cortex ([ACC], 23)" - Putamen (98)
"Posterior cingulate cortex ([PCC], 71)" - Putamen (98)
"Anterior cingulate cortex ([ACC], 17)" - Putamen (98)
"Posterior cingulate cortex ([PCC], 94)" - Putamen (98)
"Cerebellum ([CB], 18)" - Putamen (98)
"Cerebellum ([CB], 4)" - Putamen (98)
"Cerebellum ([CB], 7)" - Putamen (98)
"Superior temporal gyrus ([STG], 21)" - Caudate (99)
"Middle temporal gyrus ([MTG], 56)" - Caudate (99)
"Postcentral gyrus ([PoCG], 3)" - Caudate (99)
"Left postcentral gyrus ([L PoCG], 9)" - Caudate (99)
"Paracentral lobule ([ParaCL], 2)" - Caudate (99)
"Right postcentral gyrus ([R PoCG], 11)" - Caudate (99)
"Superior parietal lobule ([SPL], 27)" - Caudate (99)
"Paracentral lobule ([ParaCL], 54)" - Caudate (99)
"Precentral gyrus ([PreCG], 66)" - Caudate (99)
"Superior parietal lobule ([SPL], 80)" - Caudate (99)
"Postcentral gyrus ([PoCG], 72)" - Caudate (99)
"Middle temporal gyrus ([MTG], 62)" - Caudate (99)
"Inferior parietal lobule ([IPL], 68)" - Caudate (99)
"Superior medial frontal gyrus ([SMFG], 43)" - Caudate (99)
"Left inferior parietal lobue ([R IPL], 79)" - Caudate (99)
"Superior frontal gyrus ([SFG], 96)" - Caudate (99)
"Middle frontal gyrus ([MiFG], 88)" - Caudate (99)
"Hippocampus ([HiPP], 48)" - Caudate (99)
"Left inferior parietal lobue ([L IPL], 81)" - Caudate (99)
"Middle cingulate cortex ([MCC], 37)" - Caudate (99)
"Hippocampus ([HiPP], 83)" - Caudate (99)
Precuneus (40) - Caudate (99)
"Anterior cingulate cortex ([ACC], 23)" - Caudate (99)
"Posterior cingulate cortex ([PCC], 71)" - Caudate (99)
"Anterior cingulate cortex ([ACC], 17)" - Caudate (99)
"Posterior cingulate cortex ([PCC], 94)" - Caudate (99)
"Cerebellum ([CB], 18)" - Caudate (99)
"Cerebellum ([CB], 4)" - Caudate (99)
"Cerebellum ([CB], 7)" - Caudate (99)
stat1_jica13
"Cerebellum ([CB], 13)" - Caudate (69)
"Cerebellum ([CB], 13)" - "Superior temporal gyrus ([STG], 21)"
"Cerebellum ([CB], 7)" - "Superior temporal gyrus ([STG], 21)"
"Cerebellum ([CB], 13)" - "Middle temporal gyrus ([MTG], 56)"
"Cerebellum ([CB], 7)" - "Middle temporal gyrus ([MTG], 56)"
"Cerebellum ([CB], 13)" - "Postcentral gyrus ([PoCG], 3)"
"Cerebellum ([CB], 13)" - "Left postcentral gyrus ([L PoCG], 9)"
"Cerebellum ([CB], 7)" - "Left postcentral gyrus ([L PoCG], 9)"
"Cerebellum ([CB], 13)" - "Paracentral lobule ([ParaCL], 2)"
"Cerebellum ([CB], 13)" - "Right postcentral gyrus ([R PoCG], 11)"
"Cerebellum ([CB], 7)" - "Right postcentral gyrus ([R PoCG], 11)"
"Cerebellum ([CB], 13)" - "Superior parietal lobule ([SPL], 27)"
"Cerebellum ([CB], 7)" - "Superior parietal lobule ([SPL], 27)"
"Cerebellum ([CB], 13)" - "Paracentral lobule ([ParaCL], 54)"
"Cerebellum ([CB], 13)" - "Precentral gyrus ([PreCG], 66)"
"Cerebellum ([CB], 7)" - "Precentral gyrus ([PreCG], 66)"
"Cerebellum ([CB], 13)" - "Superior parietal lobule ([SPL], 80)"
"Cerebellum ([CB], 7)" - "Superior parietal lobule ([SPL], 80)"
"Cerebellum ([CB], 13)" - "Postcentral gyrus ([PoCG], 72)"
"Cerebellum ([CB], 7)" - "Postcentral gyrus ([PoCG], 72)"
"Cerebellum ([CB], 13)" - "Middle temporal gyrus ([MTG], 62)"
"Cerebellum ([CB], 13)" - "Middle temporal gyrus ([MTG], 77)"
"Cerebellum ([CB], 13)" - "Inferior parietal lobule ([IPL], 68)"
"Cerebellum ([CB], 13)" - "Superior medial frontal gyrus ([SMFG], 43)"
"Cerebellum ([CB], 7)" - "Superior medial frontal gyrus ([SMFG], 43)"
"Cerebellum ([CB], 13)" - "Left inferior parietal lobue ([R IPL], 79)"
"Cerebellum ([CB], 7)" - "Left inferior parietal lobue ([R IPL], 79)"
"Cerebellum ([CB], 13)" - "Superior frontal gyrus ([SFG], 96)"
"Cerebellum ([CB], 7)" - "Superior frontal gyrus ([SFG], 96)"
"Cerebellum ([CB], 13)" - "Middle frontal gyrus ([MiFG], 88)"
"Cerebellum ([CB], 13)" - "Hippocampus ([HiPP], 48)"
"Cerebellum ([CB], 13)" - "Left inferior parietal lobue ([L IPL], 81)"
"Cerebellum ([CB], 7)" - "Left inferior parietal lobue ([L IPL], 81)"
"Cerebellum ([CB], 13)" - "Middle cingulate cortex ([MCC], 37)"
"Cerebellum ([CB], 13)" - "Hippocampus ([HiPP], 83)"
"Cerebellum ([CB], 18)" - "Hippocampus ([HiPP], 83)"
"Cerebellum ([CB], 7)" - "Hippocampus ([HiPP], 83)"
"Cerebellum ([CB], 13)" - Precuneus (40)
"Cerebellum ([CB], 7)" - Precuneus (40)
"Cerebellum ([CB], 13)" - "Anterior cingulate cortex ([ACC], 23)"
"Cerebellum ([CB], 7)" - "Anterior cingulate cortex ([ACC], 23)"
"Cerebellum ([CB], 13)" - "Posterior cingulate cortex ([PCC], 71)"
"Cerebellum ([CB], 13)" - "Anterior cingulate cortex ([ACC], 17)"
"Cerebellum ([CB], 13)" - "Posterior cingulate cortex ([PCC], 94)"
"Cerebellum ([CB], 7)" - "Posterior cingulate cortex ([PCC], 94)"
"Cerebellum ([CB], 18)" - "Cerebellum ([CB], 13)"
"Cerebellum ([CB], 4)" - "Cerebellum ([CB], 13)"
"Cerebellum ([CB], 7)" - "Cerebellum ([CB], 13)"
"Cerebellum ([CB], 4)" - "Cerebellum ([CB], 18)"
"Cerebellum ([CB], 7)" - "Cerebellum ([CB], 4)"
stat1_jica16
Fusiform gyrus (93) - Caudate (69)
Fusiform gyrus (93) - "Superior temporal gyrus ([STG], 21)"
Fusiform gyrus (93) - "Middle temporal gyrus ([MTG], 56)"
Fusiform gyrus (93) - "Postcentral gyrus ([PoCG], 3)"
Fusiform gyrus (93) - "Left postcentral gyrus ([L PoCG], 9)"
Fusiform gyrus (93) - "Right postcentral gyrus ([R PoCG], 11)"
Fusiform gyrus (93) - "Superior parietal lobule ([SPL], 27)"
Fusiform gyrus (93) - "Paracentral lobule ([ParaCL], 54)"
Fusiform gyrus (93) - "Precentral gyrus ([PreCG], 66)"
"Right middle occipital gyrus ([R MOG], 12)" - "Superior parietal lobule ([SPL], 80)"
Fusiform gyrus (93) - "Superior parietal lobule ([SPL], 80)"
"Inferior occipital gyrus ([IOG], 20)" - "Superior parietal lobule ([SPL], 80)"
Fusiform gyrus (93) - "Postcentral gyrus ([PoCG], 72)"
"Superior medial frontal gyrus ([SMFG], 43)" - "Right middle occipital gyrus ([R MOG], 12)"
"Left inferior parietal lobue ([R IPL], 79)" - "Right middle occipital gyrus ([R MOG], 12)"
"Superior frontal gyrus ([SFG], 96)" - "Right middle occipital gyrus ([R MOG], 12)"
"Anterior cingulate cortex ([ACC], 23)" - "Right middle occipital gyrus ([R MOG], 12)"
"Posterior cingulate cortex ([PCC], 94)" - "Right middle occipital gyrus ([R MOG], 12)"
"Inferior occipital gyrus ([IOG], 20)" - Fusiform gyrus (93)
"Middle temporal gyrus ([MTG], 77)" - Fusiform gyrus (93)
"Inferior parietal lobule ([IPL], 68)" - Fusiform gyrus (93)
"Superior medial frontal gyrus ([SMFG], 43)" - Fusiform gyrus (93)
"Left inferior parietal lobue ([R IPL], 79)" - Fusiform gyrus (93)
"Superior frontal gyrus ([SFG], 96)" - Fusiform gyrus (93)
"Left inferior parietal lobue ([L IPL], 81)" - Fusiform gyrus (93)
"Middle cingulate cortex ([MCC], 37)" - Fusiform gyrus (93)
"Middle frontal gyrus ([MiFG], 38)" - Fusiform gyrus (93)
"Hippocampus ([HiPP], 83)" - Fusiform gyrus (93)
Precuneus (40) - Fusiform gyrus (93)
"Anterior cingulate cortex ([ACC], 23)" - Fusiform gyrus (93)
"Posterior cingulate cortex ([PCC], 71)" - Fusiform gyrus (93)
"Anterior cingulate cortex ([ACC], 17)" - Fusiform gyrus (93)
"Posterior cingulate cortex ([PCC], 94)" - Fusiform gyrus (93)
"Cerebellum ([CB], 18)" - Fusiform gyrus (93)
"Cerebellum ([CB], 4)" - Fusiform gyrus (93)
"Cerebellum ([CB], 7)" - Fusiform gyrus (93)
"Superior medial frontal gyrus ([SMFG], 43)" - "Inferior occipital gyrus ([IOG], 20)"
"Left inferior parietal lobue ([R IPL], 79)" - "Inferior occipital gyrus ([IOG], 20)"
"Posterior cingulate cortex ([PCC], 94)" - "Inferior occipital gyrus ([IOG], 20)"
stat1_jica19
"Middle temporal gyrus ([MTG], 62)" - Putamen (98)
"Middle temporal gyrus ([MTG], 62)" - "Superior temporal gyrus ([STG], 21)"
"Middle temporal gyrus ([MTG], 62)" - "Middle temporal gyrus ([MTG], 56)"
"Middle temporal gyrus ([MTG], 62)" - "Postcentral gyrus ([PoCG], 3)"
"Middle temporal gyrus ([MTG], 62)" - "Left postcentral gyrus ([L PoCG], 9)"
"Middle temporal gyrus ([MTG], 62)" - "Paracentral lobule ([ParaCL], 2)"
"Middle temporal gyrus ([MTG], 62)" - "Right postcentral gyrus ([R PoCG], 11)"
"Middle temporal gyrus ([MTG], 62)" - "Superior parietal lobule ([SPL], 27)"
"Middle temporal gyrus ([MTG], 62)" - "Paracentral lobule ([ParaCL], 54)"
"Middle temporal gyrus ([MTG], 62)" - "Precentral gyrus ([PreCG], 66)"
"Middle temporal gyrus ([MTG], 62)" - "Superior parietal lobule ([SPL], 80)"
"Middle temporal gyrus ([MTG], 62)" - "Postcentral gyrus ([PoCG], 72)"
"Inferior parietal lobule ([IPL], 68)" - "Middle temporal gyrus ([MTG], 62)"
"Superior medial frontal gyrus ([SMFG], 43)" - "Middle temporal gyrus ([MTG], 62)"
"Left inferior parietal lobue ([R IPL], 79)" - "Middle temporal gyrus ([MTG], 62)"
"Superior frontal gyrus ([SFG], 96)" - "Middle temporal gyrus ([MTG], 62)"
"Middle frontal gyrus ([MiFG], 88)" - "Middle temporal gyrus ([MTG], 62)"
"Left inferior parietal lobue ([L IPL], 81)" - "Middle temporal gyrus ([MTG], 62)"
"Middle cingulate cortex ([MCC], 37)" - "Middle temporal gyrus ([MTG], 62)"
"Middle frontal gyrus ([MiFG], 38)" - "Middle temporal gyrus ([MTG], 62)"
"Hippocampus ([HiPP], 83)" - "Middle temporal gyrus ([MTG], 62)"
Precuneus (32) - "Middle temporal gyrus ([MTG], 62)"
Precuneus (40) - "Middle temporal gyrus ([MTG], 62)"
"Anterior cingulate cortex ([ACC], 23)" - "Middle temporal gyrus ([MTG], 62)"
"Posterior cingulate cortex ([PCC], 71)" - "Middle temporal gyrus ([MTG], 62)"
"Anterior cingulate cortex ([ACC], 17)" - "Middle temporal gyrus ([MTG], 62)"
"Posterior cingulate cortex ([PCC], 94)" - "Middle temporal gyrus ([MTG], 62)"
"Cerebellum ([CB], 18)" - "Middle temporal gyrus ([MTG], 62)"
"Cerebellum ([CB], 4)" - "Middle temporal gyrus ([MTG], 62)"
"Cerebellum ([CB], 7)" - "Middle temporal gyrus ([MTG], 62)"
stat1_jica33
"Middle temporal gyrus ([MTG], 56)" - Thalamus (45)
Insula (33) - Thalamus (45)
"Middle frontal gyrus ([MiFG], 88)" - Thalamus (45)
"Middle cingulate cortex ([MCC], 37)" - "Hippocampus ([HiPP], 48)"
"Hippocampus ([HiPP], 83)" - "Middle cingulate cortex ([MCC], 37)"
"Anterior cingulate cortex ([ACC], 17)" - "Middle cingulate cortex ([MCC], 37)"
stat2_jica2
"Middle temporal gyrus ([MTG], 62)" - Putamen (98)
"Superior parietal lobule ([SPL], 80)" - "Superior temporal gyrus ([STG], 21)"
"Middle temporal gyrus ([MTG], 62)" - "Superior temporal gyrus ([STG], 21)"
"Superior parietal lobule ([SPL], 80)" - "Middle temporal gyrus ([MTG], 56)"
"Middle temporal gyrus ([MTG], 62)" - "Middle temporal gyrus ([MTG], 56)"
"Right inferior frontal gyrus ([R IFG], 61)" - "Middle temporal gyrus ([MTG], 56)"
"Superior parietal lobule ([SPL], 80)" - "Postcentral gyrus ([PoCG], 3)"
"Middle temporal gyrus ([MTG], 62)" - "Postcentral gyrus ([PoCG], 3)"
"Superior parietal lobule ([SPL], 80)" - "Left postcentral gyrus ([L PoCG], 9)"
"Middle temporal gyrus ([MTG], 62)" - "Left postcentral gyrus ([L PoCG], 9)"
"Superior parietal lobule ([SPL], 80)" - "Paracentral lobule ([ParaCL], 2)"
"Middle temporal gyrus ([MTG], 62)" - "Paracentral lobule ([ParaCL], 2)"
"Superior parietal lobule ([SPL], 80)" - "Right postcentral gyrus ([R PoCG], 11)"
"Middle temporal gyrus ([MTG], 62)" - "Right postcentral gyrus ([R PoCG], 11)"
"Left inferior parietal lobue ([R IPL], 79)" - "Right postcentral gyrus ([R PoCG], 11)"
"Middle temporal gyrus ([MTG], 62)" - "Superior parietal lobule ([SPL], 27)"
"Right inferior frontal gyrus ([R IFG], 61)" - "Superior parietal lobule ([SPL], 27)"
"Middle temporal gyrus ([MTG], 62)" - "Paracentral lobule ([ParaCL], 54)"
"Middle temporal gyrus ([MTG], 62)" - "Precentral gyrus ([PreCG], 66)"
"Middle frontal gyrus ([MiFG], 55)" - "Superior parietal lobule ([SPL], 80)"
"Cerebellum ([CB], 18)" - "Superior parietal lobule ([SPL], 80)"
"Inferior parietal lobule ([IPL], 68)" - "Middle temporal gyrus ([MTG], 62)"
"Superior medial frontal gyrus ([SMFG], 43)" - "Middle temporal gyrus ([MTG], 62)"
"Superior frontal gyrus ([SFG], 96)" - "Middle temporal gyrus ([MTG], 62)"
Precuneus (32) - "Middle temporal gyrus ([MTG], 62)"
Precuneus (40) - "Middle temporal gyrus ([MTG], 62)"
"Posterior cingulate cortex ([PCC], 94)" - "Middle temporal gyrus ([MTG], 62)"
"Cerebellum ([CB], 18)" - "Middle temporal gyrus ([MTG], 62)"
"Right inferior frontal gyrus ([R IFG], 61)" - "Inferior parietal lobule ([IPL], 68)"
"Superior frontal gyrus ([SFG], 96)" - "Right inferior frontal gyrus ([R IFG], 61)"
"Cerebellum ([CB], 18)" - "Right inferior frontal gyrus ([R IFG], 61)"
stat2_jica5
"Cerebellum ([CB], 13)" - Putamen (98)
Insula (33) - "Superior temporal gyrus ([STG], 21)"
"Cerebellum ([CB], 13)" - "Superior temporal gyrus ([STG], 21)"
"Cerebellum ([CB], 18)" - "Superior temporal gyrus ([STG], 21)"
"Cerebellum ([CB], 7)" - "Superior temporal gyrus ([STG], 21)"
"Cerebellum ([CB], 13)" - "Middle temporal gyrus ([MTG], 56)"
"Cerebellum ([CB], 7)" - "Middle temporal gyrus ([MTG], 56)"
Insula (33) - "Postcentral gyrus ([PoCG], 3)"
"Cerebellum ([CB], 13)" - "Postcentral gyrus ([PoCG], 3)"
"Cerebellum ([CB], 7)" - "Postcentral gyrus ([PoCG], 3)"
Insula (33) - "Left postcentral gyrus ([L PoCG], 9)"
"Cerebellum ([CB], 7)" - "Left postcentral gyrus ([L PoCG], 9)"
Insula (33) - "Right postcentral gyrus ([R PoCG], 11)"
"Cerebellum ([CB], 13)" - "Superior parietal lobule ([SPL], 27)"
"Cerebellum ([CB], 13)" - "Precentral gyrus ([PreCG], 66)"
"Cerebellum ([CB], 18)" - "Precentral gyrus ([PreCG], 66)"
"Cerebellum ([CB], 7)" - "Precentral gyrus ([PreCG], 66)"
"Cerebellum ([CB], 13)" - Insula (33)
"Cerebellum ([CB], 18)" - Insula (33)
"Cerebellum ([CB], 7)" - Insula (33)
"Cerebellum ([CB], 7)" - "Supplementary motor area ([SMA], 84)"
"Cerebellum ([CB], 13)" - "Superior frontal gyrus ([SFG], 96)"
"Cerebellum ([CB], 18)" - "Cerebellum ([CB], 13)"
"Cerebellum ([CB], 7)" - "Cerebellum ([CB], 13)"
"Cerebellum ([CB], 4)" - "Cerebellum ([CB], 18)"
stat2_jica9
"Superior medial frontal gyrus ([SMFG], 43)" - "Postcentral gyrus ([PoCG], 3)"
"Anterior cingulate cortex ([ACC], 23)" - "Postcentral gyrus ([PoCG], 3)"
"Posterior cingulate cortex ([PCC], 94)" - "Postcentral gyrus ([PoCG], 3)"
"Superior medial frontal gyrus ([SMFG], 43)" - "Left postcentral gyrus ([L PoCG], 9)"
"Superior frontal gyrus ([SFG], 96)" - "Left postcentral gyrus ([L PoCG], 9)"
Precuneus (40) - "Left postcentral gyrus ([L PoCG], 9)"
"Anterior cingulate cortex ([ACC], 23)" - "Left postcentral gyrus ([L PoCG], 9)"
"Anterior cingulate cortex ([ACC], 17)" - "Left postcentral gyrus ([L PoCG], 9)"
"Posterior cingulate cortex ([PCC], 94)" - "Left postcentral gyrus ([L PoCG], 9)"
"Superior medial frontal gyrus ([SMFG], 43)" - "Paracentral lobule ([ParaCL], 2)"
"Superior frontal gyrus ([SFG], 96)" - "Paracentral lobule ([ParaCL], 2)"
Precuneus (40) - "Paracentral lobule ([ParaCL], 2)"
"Anterior cingulate cortex ([ACC], 23)" - "Paracentral lobule ([ParaCL], 2)"
"Posterior cingulate cortex ([PCC], 94)" - "Paracentral lobule ([ParaCL], 2)"
"Superior medial frontal gyrus ([SMFG], 43)" - "Right postcentral gyrus ([R PoCG], 11)"
"Left inferior parietal lobue ([R IPL], 79)" - "Right postcentral gyrus ([R PoCG], 11)"
"Superior frontal gyrus ([SFG], 96)" - "Right postcentral gyrus ([R PoCG], 11)"
Precuneus (40) - "Right postcentral gyrus ([R PoCG], 11)"
"Anterior cingulate cortex ([ACC], 23)" - "Right postcentral gyrus ([R PoCG], 11)"
"Anterior cingulate cortex ([ACC], 17)" - "Right postcentral gyrus ([R PoCG], 11)"
"Posterior cingulate cortex ([PCC], 94)" - "Right postcentral gyrus ([R PoCG], 11)"
"Superior medial frontal gyrus ([SMFG], 43)" - "Superior parietal lobule ([SPL], 27)"
"Anterior cingulate cortex ([ACC], 23)" - "Superior parietal lobule ([SPL], 27)"
"Posterior cingulate cortex ([PCC], 94)" - "Superior parietal lobule ([SPL], 27)"
"Inferior frontal gyrus ([IFG], 67)" - "Superior medial frontal gyrus ([SMFG], 43)"
"Anterior cingulate cortex ([ACC], 23)" - "Inferior parietal lobule ([IPL], 63)"
"Inferior frontal gyrus ([IFG], 67)" - "Superior frontal gyrus ([SFG], 96)"
"Anterior cingulate cortex ([ACC], 23)" - "Inferior frontal gyrus ([IFG], 67)"
"Posterior cingulate cortex ([PCC], 94)" - "Inferior frontal gyrus ([IFG], 67)"
stat2_jica12
"Superior temporal gyrus ([STG], 21)" - Caudate (69)
Insula (33) - Caudate (69)
"Cerebellum ([CB], 13)" - Caudate (69)
"Cerebellum ([CB], 7)" - Caudate (69)
"Superior temporal gyrus ([STG], 21)" - Subthalamus/hypothalamus (53)
"Middle temporal gyrus ([MTG], 56)" - Subthalamus/hypothalamus (53)
Insula (33) - Subthalamus/hypothalamus (53)
"Cerebellum ([CB], 13)" - Subthalamus/hypothalamus (53)
"Cerebellum ([CB], 18)" - Subthalamus/hypothalamus (53)
"Cerebellum ([CB], 7)" - Subthalamus/hypothalamus (53)
"Cerebellum ([CB], 7)" - Putamen (98)
"Inferior parietal lobule ([IPL], 63)" - "Superior temporal gyrus ([STG], 21)"
"Hippocampus ([HiPP], 48)" - "Superior temporal gyrus ([STG], 21)"
"Hippocampus ([HiPP], 83)" - "Superior temporal gyrus ([STG], 21)"
"Hippocampus ([HiPP], 48)" - "Middle temporal gyrus ([MTG], 56)"
"Hippocampus ([HiPP], 83)" - "Middle temporal gyrus ([MTG], 56)"
"Hippocampus ([HiPP], 48)" - Insula (33)
"Hippocampus ([HiPP], 83)" - Insula (33)
"Cerebellum ([CB], 7)" - "Inferior parietal lobule ([IPL], 63)"
"Cerebellum ([CB], 13)" - "Hippocampus ([HiPP], 48)"
"Cerebellum ([CB], 18)" - "Hippocampus ([HiPP], 48)"
"Cerebellum ([CB], 7)" - "Hippocampus ([HiPP], 48)"
"Cerebellum ([CB], 7)" - "Middle frontal gyrus ([MiFG], 38)"
"Cerebellum ([CB], 13)" - "Hippocampus ([HiPP], 83)"
"Cerebellum ([CB], 18)" - "Hippocampus ([HiPP], 83)"
"Cerebellum ([CB], 7)" - "Hippocampus ([HiPP], 83)"
"Cerebellum ([CB], 7)" - Precuneus (32)
"Cerebellum ([CB], 7)" - Precuneus (51)
"Cerebellum ([CB], 4)" - "Cerebellum ([CB], 13)"
"Cerebellum ([CB], 7)" - "Cerebellum ([CB], 4)"
stat2_jica22
"Postcentral gyrus ([PoCG], 3)" - Subthalamus/hypothalamus (53)
"Left postcentral gyrus ([L PoCG], 9)" - Subthalamus/hypothalamus (53)
"Paracentral lobule ([ParaCL], 2)" - Subthalamus/hypothalamus (53)
"Right postcentral gyrus ([R PoCG], 11)" - Subthalamus/hypothalamus (53)
"Superior parietal lobule ([SPL], 27)" - Subthalamus/hypothalamus (53)
"Postcentral gyrus ([PoCG], 3)" - Putamen (98)
"Left postcentral gyrus ([L PoCG], 9)" - Putamen (98)
"Paracentral lobule ([ParaCL], 2)" - Putamen (98)
"Right postcentral gyrus ([R PoCG], 11)" - Putamen (98)
"Superior parietal lobule ([SPL], 27)" - Putamen (98)
"Cerebellum ([CB], 13)" - Putamen (98)
"Cerebellum ([CB], 18)" - Putamen (98)
"Postcentral gyrus ([PoCG], 3)" - Caudate (99)
"Left postcentral gyrus ([L PoCG], 9)" - Caudate (99)
"Paracentral lobule ([ParaCL], 2)" - Caudate (99)
"Right postcentral gyrus ([R PoCG], 11)" - Caudate (99)
"Superior parietal lobule ([SPL], 27)" - Caudate (99)
"Cerebellum ([CB], 13)" - Caudate (99)
"Postcentral gyrus ([PoCG], 3)" - Thalamus (45)
"Left postcentral gyrus ([L PoCG], 9)" - Thalamus (45)
"Paracentral lobule ([ParaCL], 2)" - Thalamus (45)
"Right postcentral gyrus ([R PoCG], 11)" - Thalamus (45)
"Superior parietal lobule ([SPL], 27)" - Thalamus (45)
"Cerebellum ([CB], 13)" - Thalamus (45)
"Cerebellum ([CB], 18)" - Thalamus (45)
"Paracentral lobule ([ParaCL], 2)" - "Left postcentral gyrus ([L PoCG], 9)"
"Right postcentral gyrus ([R PoCG], 11)" - "Paracentral lobule ([ParaCL], 2)"
stat2_jica25
"Calcarine gyrus ([CalcarineG], 16)" - Caudate (69)
"Middle occipital gyrus ([MOG], 5)" - Caudate (69)
Cuneus (15) - Caudate (69)
"Right middle occipital gyrus ([R MOG], 12)" - Caudate (69)
"Inferior occipital gyrus ([IOG], 20)" - Caudate (69)
"Lingual gyrus ([LingualG], 8)" - Caudate (69)
"Calcarine gyrus ([CalcarineG], 16)" - Subthalamus/hypothalamus (53)
"Middle occipital gyrus ([MOG], 5)" - Subthalamus/hypothalamus (53)
Cuneus (15) - Subthalamus/hypothalamus (53)
"Right middle occipital gyrus ([R MOG], 12)" - Subthalamus/hypothalamus (53)
"Inferior occipital gyrus ([IOG], 20)" - Subthalamus/hypothalamus (53)
"Lingual gyrus ([LingualG], 8)" - Subthalamus/hypothalamus (53)
"Middle occipital gyrus ([MOG], 5)" - Putamen (98)
Cuneus (15) - Putamen (98)
"Right middle occipital gyrus ([R MOG], 12)" - Putamen (98)
"Inferior occipital gyrus ([IOG], 20)" - Putamen (98)
"Lingual gyrus ([LingualG], 8)" - Putamen (98)
"Middle occipital gyrus ([MOG], 5)" - Caudate (99)
Cuneus (15) - Caudate (99)
"Lingual gyrus ([LingualG], 8)" - Caudate (99)
"Middle occipital gyrus ([MOG], 5)" - Thalamus (45)
Cuneus (15) - Thalamus (45)
"Lingual gyrus ([LingualG], 8)" - Thalamus (45)
"Hippocampus ([HiPP], 83)" - "Calcarine gyrus ([CalcarineG], 16)"
"Hippocampus ([HiPP], 48)" - "Middle occipital gyrus ([MOG], 5)"
"Hippocampus ([HiPP], 83)" - "Middle occipital gyrus ([MOG], 5)"
"Cerebellum ([CB], 4)" - "Middle occipital gyrus ([MOG], 5)"
Cuneus (15) - "Middle temporal gyrus ([MTG], 62)"
"Lingual gyrus ([LingualG], 8)" - "Middle temporal gyrus ([MTG], 62)"
"Hippocampus ([HiPP], 48)" - Cuneus (15)
"Hippocampus ([HiPP], 83)" - Cuneus (15)
"Cerebellum ([CB], 4)" - Cuneus (15)
"Hippocampus ([HiPP], 48)" - "Right middle occipital gyrus ([R MOG], 12)"
"Hippocampus ([HiPP], 83)" - "Right middle occipital gyrus ([R MOG], 12)"
"Hippocampus ([HiPP], 48)" - "Inferior occipital gyrus ([IOG], 20)"
"Hippocampus ([HiPP], 83)" - "Inferior occipital gyrus ([IOG], 20)"
"Hippocampus ([HiPP], 48)" - "Lingual gyrus ([LingualG], 8)"
"Hippocampus ([HiPP], 83)" - "Lingual gyrus ([LingualG], 8)"
"Cerebellum ([CB], 4)" - "Lingual gyrus ([LingualG], 8)"
stat2_jica30
"Inferior frontal gyrus ([IFG], 70)" - "Superior parietal lobule ([SPL], 80)"
"Superior frontal gyrus ([SFG], 96)" - "Superior parietal lobule ([SPL], 80)"
"Middle cingulate cortex ([MCC], 37)" - "Superior parietal lobule ([SPL], 80)"
Precuneus (51) - Fusiform gyrus (93)
"Cerebellum ([CB], 13)" - "Supplementary motor area ([SMA], 84)"
Precuneus (51) - "Middle cingulate cortex ([MCC], 37)"
stat2_jica31
"Left inferior parietal lobue ([R IPL], 79)" - "Right middle occipital gyrus ([R MOG], 12)"
"Anterior cingulate cortex ([ACC], 17)" - "Inferior parietal lobule ([IPL], 68)"
"Supplementary motor area ([SMA], 84)" - "Superior medial frontal gyrus ([SMFG], 43)"
Precuneus (32) - "Right inferior frontal gyrus ([R IFG], 61)"
Precuneus (40) - "Right inferior frontal gyrus ([R IFG], 61)"
Precuneus (40) - "Left inferior parietal lobue ([R IPL], 79)"
Precuneus (40) - "Middle cingulate cortex ([MCC], 37)"
Precuneus (40) - "Inferior frontal gyrus ([IFG], 67)"
stat2_jica32
"Posterior cingulate cortex ([PCC], 94)" - "Lingual gyrus ([LingualG], 8)"
"Right inferior frontal gyrus ([R IFG], 61)" - "Inferior parietal lobule ([IPL], 68)"
"Inferior frontal gyrus ([IFG], 67)" - "Inferior frontal gyrus ([IFG], 70)"
Precuneus (32) - "Right inferior frontal gyrus ([R IFG], 61)"
stat2_jica35
"Right inferior frontal gyrus ([R IFG], 61)" - "Postcentral gyrus ([PoCG], 72)"
"Middle temporal gyrus ([MTG], 77)" - "Inferior occipital gyrus ([IOG], 20)"
"Inferior parietal lobule ([IPL], 63)" - "Right inferior frontal gyrus ([R IFG], 61)"
"Left inferior parietal lobue ([L IPL], 81)" - "Right inferior frontal gyrus ([R IFG], 61)"
stat3_jica2
Fusiform gyrus (93) - Caudate (69)
"Inferior parietal lobule ([IPL], 63)" - Caudate (69)
Precuneus (40) - Caudate (69)
Precuneus (40) - Subthalamus/hypothalamus (53)
Precuneus (40) - Caudate (99)
Precuneus (40) - Thalamus (45)
Precuneus (40) - "Postcentral gyrus ([PoCG], 3)"
Precuneus (40) - "Left postcentral gyrus ([L PoCG], 9)"
Precuneus (40) - "Paracentral lobule ([ParaCL], 2)"
Precuneus (40) - "Right postcentral gyrus ([R PoCG], 11)"
Fusiform gyrus (93) - "Superior parietal lobule ([SPL], 27)"
Precuneus (40) - "Superior parietal lobule ([SPL], 27)"
Fusiform gyrus (93) - "Precentral gyrus ([PreCG], 66)"
Fusiform gyrus (93) - "Superior parietal lobule ([SPL], 80)"
"Inferior parietal lobule ([IPL], 63)" - "Superior parietal lobule ([SPL], 80)"
Precuneus (40) - "Superior parietal lobule ([SPL], 80)"
Precuneus (40) - "Postcentral gyrus ([PoCG], 72)"
Fusiform gyrus (93) - "Calcarine gyrus ([CalcarineG], 16)"
Precuneus (40) - "Middle temporal gyrus ([MTG], 62)"
Precuneus (40) - Cuneus (15)
Precuneus (40) - "Right middle occipital gyrus ([R MOG], 12)"
"Inferior occipital gyrus ([IOG], 20)" - Fusiform gyrus (93)
"Hippocampus ([HiPP], 83)" - Fusiform gyrus (93)
"Posterior cingulate cortex ([PCC], 71)" - Fusiform gyrus (93)
Precuneus (40) - "Inferior occipital gyrus ([IOG], 20)"
"Inferior parietal lobule ([IPL], 63)" - "Superior medial frontal gyrus ([SMFG], 43)"
Precuneus (40) - "Middle cingulate cortex ([MCC], 37)"
Precuneus (40) - "Middle frontal gyrus ([MiFG], 38)"
"Anterior cingulate cortex ([ACC], 23)" - Precuneus (40)
"Posterior cingulate cortex ([PCC], 71)" - Precuneus (40)
"Cerebellum ([CB], 13)" - Precuneus (40)
"Cerebellum ([CB], 18)" - Precuneus (40)
"Cerebellum ([CB], 4)" - Precuneus (40)
"Cerebellum ([CB], 7)" - Precuneus (40)
stat3_jica3
Precuneus (32) - Caudate (69)
Precuneus (32) - Subthalamus/hypothalamus (53)
Precuneus (32) - Caudate (99)
Precuneus (32) - Thalamus (45)
Precuneus (32) - "Middle temporal gyrus ([MTG], 56)"
Precuneus (32) - "Postcentral gyrus ([PoCG], 3)"
Precuneus (32) - "Left postcentral gyrus ([L PoCG], 9)"
Precuneus (40) - "Left postcentral gyrus ([L PoCG], 9)"
Precuneus (32) - "Paracentral lobule ([ParaCL], 2)"
Precuneus (32) - "Right postcentral gyrus ([R PoCG], 11)"
Precuneus (40) - "Right postcentral gyrus ([R PoCG], 11)"
Precuneus (32) - "Superior parietal lobule ([SPL], 27)"
Precuneus (40) - "Superior parietal lobule ([SPL], 27)"
Precuneus (32) - "Precentral gyrus ([PreCG], 66)"
Precuneus (32) - "Superior parietal lobule ([SPL], 80)"
Precuneus (40) - "Superior parietal lobule ([SPL], 80)"
Precuneus (32) - "Postcentral gyrus ([PoCG], 72)"
Precuneus (32) - "Calcarine gyrus ([CalcarineG], 16)"
Precuneus (32) - "Middle occipital gyrus ([MOG], 5)"
Precuneus (32) - "Middle temporal gyrus ([MTG], 62)"
Precuneus (32) - Cuneus (15)
Precuneus (40) - Cuneus (15)
Precuneus (32) - "Right middle occipital gyrus ([R MOG], 12)"
Precuneus (40) - "Right middle occipital gyrus ([R MOG], 12)"
Precuneus (32) - Fusiform gyrus (93)
Precuneus (40) - Fusiform gyrus (93)
Precuneus (32) - "Inferior occipital gyrus ([IOG], 20)"
Precuneus (40) - "Inferior occipital gyrus ([IOG], 20)"
Precuneus (32) - "Lingual gyrus ([LingualG], 8)"
Precuneus (32) - "Middle temporal gyrus ([MTG], 77)"
Precuneus (32) - "Inferior parietal lobule ([IPL], 68)"
Precuneus (32) - "Superior medial frontal gyrus ([SMFG], 43)"
Precuneus (40) - "Superior medial frontal gyrus ([SMFG], 43)"
Precuneus (32) - "Left inferior parietal lobue ([R IPL], 79)"
Precuneus (32) - "Superior frontal gyrus ([SFG], 96)"
Precuneus (32) - "Middle cingulate cortex ([MCC], 37)"
Precuneus (40) - "Middle cingulate cortex ([MCC], 37)"
Precuneus (32) - "Middle frontal gyrus ([MiFG], 38)"
Precuneus (40) - "Middle frontal gyrus ([MiFG], 38)"
"Anterior cingulate cortex ([ACC], 23)" - Precuneus (32)
"Cerebellum ([CB], 13)" - Precuneus (32)
"Cerebellum ([CB], 18)" - Precuneus (32)
"Cerebellum ([CB], 4)" - Precuneus (32)
"Cerebellum ([CB], 7)" - Precuneus (32)
"Cerebellum ([CB], 18)" - Precuneus (40)
stat3_jica4
"Posterior cingulate cortex ([PCC], 94)" - Caudate (99)
"Posterior cingulate cortex ([PCC], 94)" - Thalamus (45)
"Posterior cingulate cortex ([PCC], 94)" - "Postcentral gyrus ([PoCG], 3)"
"Posterior cingulate cortex ([PCC], 94)" - "Left postcentral gyrus ([L PoCG], 9)"
"Posterior cingulate cortex ([PCC], 94)" - "Paracentral lobule ([ParaCL], 2)"
"Superior frontal gyrus ([SFG], 96)" - "Right postcentral gyrus ([R PoCG], 11)"
"Posterior cingulate cortex ([PCC], 94)" - "Right postcentral gyrus ([R PoCG], 11)"
"Superior frontal gyrus ([SFG], 96)" - "Superior parietal lobule ([SPL], 27)"
"Posterior cingulate cortex ([PCC], 94)" - "Superior parietal lobule ([SPL], 27)"
"Posterior cingulate cortex ([PCC], 94)" - "Calcarine gyrus ([CalcarineG], 16)"
"Superior medial frontal gyrus ([SMFG], 43)" - "Middle temporal gyrus ([MTG], 62)"
"Superior frontal gyrus ([SFG], 96)" - "Middle temporal gyrus ([MTG], 62)"
"Posterior cingulate cortex ([PCC], 94)" - "Middle temporal gyrus ([MTG], 62)"
"Superior frontal gyrus ([SFG], 96)" - Cuneus (15)
"Posterior cingulate cortex ([PCC], 94)" - Cuneus (15)
"Superior medial frontal gyrus ([SMFG], 43)" - "Right middle occipital gyrus ([R MOG], 12)"
"Superior frontal gyrus ([SFG], 96)" - "Right middle occipital gyrus ([R MOG], 12)"
"Posterior cingulate cortex ([PCC], 94)" - "Right middle occipital gyrus ([R MOG], 12)"
"Superior medial frontal gyrus ([SMFG], 43)" - "Inferior occipital gyrus ([IOG], 20)"
"Superior frontal gyrus ([SFG], 96)" - "Inferior occipital gyrus ([IOG], 20)"
"Posterior cingulate cortex ([PCC], 94)" - "Inferior occipital gyrus ([IOG], 20)"
"Cerebellum ([CB], 13)" - "Superior frontal gyrus ([SFG], 96)"
"Posterior cingulate cortex ([PCC], 94)" - "Middle cingulate cortex ([MCC], 37)"
"Posterior cingulate cortex ([PCC], 94)" - "Inferior frontal gyrus ([IFG], 67)"
"Posterior cingulate cortex ([PCC], 94)" - "Middle frontal gyrus ([MiFG], 38)"
"Posterior cingulate cortex ([PCC], 94)" - "Posterior cingulate cortex ([PCC], 71)"
"Cerebellum ([CB], 13)" - "Posterior cingulate cortex ([PCC], 94)"
stat3_jica5
"Cerebellum ([CB], 13)" - Caudate (69)
"Cerebellum ([CB], 7)" - Caudate (69)
"Cerebellum ([CB], 13)" - Subthalamus/hypothalamus (53)
"Cerebellum ([CB], 7)" - Subthalamus/hypothalamus (53)
"Cerebellum ([CB], 7)" - Caudate (99)
"Cerebellum ([CB], 13)" - "Postcentral gyrus ([PoCG], 3)"
"Cerebellum ([CB], 7)" - "Postcentral gyrus ([PoCG], 3)"
"Cerebellum ([CB], 13)" - "Left postcentral gyrus ([L PoCG], 9)"
"Cerebellum ([CB], 7)" - "Left postcentral gyrus ([L PoCG], 9)"
"Cerebellum ([CB], 7)" - "Paracentral lobule ([ParaCL], 2)"
"Cerebellum ([CB], 13)" - "Right postcentral gyrus ([R PoCG], 11)"
"Cerebellum ([CB], 7)" - "Right postcentral gyrus ([R PoCG], 11)"
"Cerebellum ([CB], 13)" - "Superior parietal lobule ([SPL], 27)"
"Cerebellum ([CB], 7)" - "Superior parietal lobule ([SPL], 27)"
"Cerebellum ([CB], 13)" - "Superior parietal lobule ([SPL], 80)"
"Cerebellum ([CB], 18)" - "Superior parietal lobule ([SPL], 80)"
"Cerebellum ([CB], 7)" - "Superior parietal lobule ([SPL], 80)"
"Cerebellum ([CB], 7)" - "Postcentral gyrus ([PoCG], 72)"
"Cerebellum ([CB], 13)" - "Middle occipital gyrus ([MOG], 5)"
"Cerebellum ([CB], 7)" - "Middle occipital gyrus ([MOG], 5)"
"Cerebellum ([CB], 13)" - "Middle temporal gyrus ([MTG], 62)"
"Cerebellum ([CB], 13)" - Cuneus (15)
"Cerebellum ([CB], 7)" - Cuneus (15)
"Cerebellum ([CB], 13)" - "Right middle occipital gyrus ([R MOG], 12)"
"Cerebellum ([CB], 18)" - "Right middle occipital gyrus ([R MOG], 12)"
"Cerebellum ([CB], 7)" - "Right middle occipital gyrus ([R MOG], 12)"
"Cerebellum ([CB], 13)" - "Inferior occipital gyrus ([IOG], 20)"
"Cerebellum ([CB], 18)" - "Inferior occipital gyrus ([IOG], 20)"
"Cerebellum ([CB], 7)" - "Inferior occipital gyrus ([IOG], 20)"
"Cerebellum ([CB], 13)" - "Lingual gyrus ([LingualG], 8)"
"Cerebellum ([CB], 7)" - "Lingual gyrus ([LingualG], 8)"
"Cerebellum ([CB], 13)" - "Middle temporal gyrus ([MTG], 77)"
"Cerebellum ([CB], 7)" - "Middle temporal gyrus ([MTG], 77)"
"Cerebellum ([CB], 7)" - "Inferior parietal lobule ([IPL], 68)"
"Cerebellum ([CB], 13)" - "Superior medial frontal gyrus ([SMFG], 43)"
"Cerebellum ([CB], 13)" - "Superior frontal gyrus ([SFG], 96)"
"Cerebellum ([CB], 13)" - "Middle cingulate cortex ([MCC], 37)"
"Cerebellum ([CB], 7)" - "Middle cingulate cortex ([MCC], 37)"
"Cerebellum ([CB], 7)" - "Anterior cingulate cortex ([ACC], 23)"
"Cerebellum ([CB], 7)" - "Posterior cingulate cortex ([PCC], 71)"
"Cerebellum ([CB], 13)" - "Posterior cingulate cortex ([PCC], 94)"
"Cerebellum ([CB], 18)" - "Cerebellum ([CB], 13)"
"Cerebellum ([CB], 4)" - "Cerebellum ([CB], 13)"
"Cerebellum ([CB], 7)" - "Cerebellum ([CB], 13)"
"Cerebellum ([CB], 4)" - "Cerebellum ([CB], 18)"
"Cerebellum ([CB], 7)" - "Cerebellum ([CB], 4)"
stat3_jica7
"Postcentral gyrus ([PoCG], 3)" - Subthalamus/hypothalamus (53)
"Left postcentral gyrus ([L PoCG], 9)" - Subthalamus/hypothalamus (53)
"Paracentral lobule ([ParaCL], 2)" - Subthalamus/hypothalamus (53)
"Right postcentral gyrus ([R PoCG], 11)" - Subthalamus/hypothalamus (53)
"Superior parietal lobule ([SPL], 27)" - Subthalamus/hypothalamus (53)
"Calcarine gyrus ([CalcarineG], 16)" - Subthalamus/hypothalamus (53)
"Middle occipital gyrus ([MOG], 5)" - Subthalamus/hypothalamus (53)
Cuneus (15) - Subthalamus/hypothalamus (53)
"Right middle occipital gyrus ([R MOG], 12)" - Subthalamus/hypothalamus (53)
Fusiform gyrus (93) - Subthalamus/hypothalamus (53)
"Inferior occipital gyrus ([IOG], 20)" - Subthalamus/hypothalamus (53)
"Lingual gyrus ([LingualG], 8)" - Subthalamus/hypothalamus (53)
"Inferior parietal lobule ([IPL], 68)" - Subthalamus/hypothalamus (53)
"Superior medial frontal gyrus ([SMFG], 43)" - Subthalamus/hypothalamus (53)
"Inferior parietal lobule ([IPL], 63)" - Subthalamus/hypothalamus (53)
"Superior frontal gyrus ([SFG], 96)" - Subthalamus/hypothalamus (53)
"Middle cingulate cortex ([MCC], 37)" - Subthalamus/hypothalamus (53)
"Middle frontal gyrus ([MiFG], 38)" - Subthalamus/hypothalamus (53)
"Cerebellum ([CB], 18)" - Subthalamus/hypothalamus (53)
"Postcentral gyrus ([PoCG], 3)" - Thalamus (45)
"Left postcentral gyrus ([L PoCG], 9)" - Thalamus (45)
"Paracentral lobule ([ParaCL], 2)" - Thalamus (45)
"Right postcentral gyrus ([R PoCG], 11)" - Thalamus (45)
"Superior parietal lobule ([SPL], 27)" - Thalamus (45)
"Postcentral gyrus ([PoCG], 72)" - Thalamus (45)
"Calcarine gyrus ([CalcarineG], 16)" - Thalamus (45)
"Middle occipital gyrus ([MOG], 5)" - Thalamus (45)
Cuneus (15) - Thalamus (45)
"Right middle occipital gyrus ([R MOG], 12)" - Thalamus (45)
Fusiform gyrus (93) - Thalamus (45)
"Inferior occipital gyrus ([IOG], 20)" - Thalamus (45)
"Lingual gyrus ([LingualG], 8)" - Thalamus (45)
"Inferior parietal lobule ([IPL], 68)" - Thalamus (45)
"Superior medial frontal gyrus ([SMFG], 43)" - Thalamus (45)
"Inferior parietal lobule ([IPL], 63)" - Thalamus (45)
"Superior frontal gyrus ([SFG], 96)" - Thalamus (45)
"Middle cingulate cortex ([MCC], 37)" - Thalamus (45)
"Middle frontal gyrus ([MiFG], 38)" - Thalamus (45)
"Posterior cingulate cortex ([PCC], 71)" - Thalamus (45)
"Cerebellum ([CB], 13)" - Thalamus (45)
"Cerebellum ([CB], 18)" - Thalamus (45)
"Cerebellum ([CB], 7)" - Thalamus (45)
stat3_jica8
"Middle temporal gyrus ([MTG], 62)" - "Middle temporal gyrus ([MTG], 56)"
"Middle temporal gyrus ([MTG], 62)" - "Postcentral gyrus ([PoCG], 3)"
"Middle temporal gyrus ([MTG], 77)" - "Postcentral gyrus ([PoCG], 3)"
"Middle temporal gyrus ([MTG], 62)" - "Left postcentral gyrus ([L PoCG], 9)"
"Middle temporal gyrus ([MTG], 77)" - "Left postcentral gyrus ([L PoCG], 9)"
"Middle temporal gyrus ([MTG], 62)" - "Paracentral lobule ([ParaCL], 2)"
"Middle temporal gyrus ([MTG], 77)" - "Paracentral lobule ([ParaCL], 2)"
"Middle temporal gyrus ([MTG], 62)" - "Right postcentral gyrus ([R PoCG], 11)"
"Middle temporal gyrus ([MTG], 77)" - "Right postcentral gyrus ([R PoCG], 11)"
"Middle temporal gyrus ([MTG], 62)" - "Superior parietal lobule ([SPL], 27)"
"Middle temporal gyrus ([MTG], 77)" - "Superior parietal lobule ([SPL], 27)"
"Middle temporal gyrus ([MTG], 62)" - "Superior parietal lobule ([SPL], 80)"
"Middle temporal gyrus ([MTG], 62)" - "Postcentral gyrus ([PoCG], 72)"
"Middle temporal gyrus ([MTG], 77)" - "Postcentral gyrus ([PoCG], 72)"
"Middle temporal gyrus ([MTG], 62)" - "Calcarine gyrus ([CalcarineG], 16)"
"Middle temporal gyrus ([MTG], 62)" - "Middle occipital gyrus ([MOG], 5)"
Cuneus (15) - "Middle temporal gyrus ([MTG], 62)"
"Right middle occipital gyrus ([R MOG], 12)" - "Middle temporal gyrus ([MTG], 62)"
Fusiform gyrus (93) - "Middle temporal gyrus ([MTG], 62)"
"Inferior occipital gyrus ([IOG], 20)" - "Middle temporal gyrus ([MTG], 62)"
"Lingual gyrus ([LingualG], 8)" - "Middle temporal gyrus ([MTG], 62)"
"Middle temporal gyrus ([MTG], 77)" - "Middle temporal gyrus ([MTG], 62)"
"Inferior parietal lobule ([IPL], 68)" - "Middle temporal gyrus ([MTG], 62)"
Insula (33) - "Middle temporal gyrus ([MTG], 62)"
"Superior medial frontal gyrus ([SMFG], 43)" - "Middle temporal gyrus ([MTG], 62)"
"Right inferior frontal gyrus ([R IFG], 61)" - "Middle temporal gyrus ([MTG], 62)"
"Inferior parietal lobule ([IPL], 63)" - "Middle temporal gyrus ([MTG], 62)"
"Superior frontal gyrus ([SFG], 96)" - "Middle temporal gyrus ([MTG], 62)"
"Middle cingulate cortex ([MCC], 37)" - "Middle temporal gyrus ([MTG], 62)"
"Middle frontal gyrus ([MiFG], 38)" - "Middle temporal gyrus ([MTG], 62)"
"Anterior cingulate cortex ([ACC], 23)" - "Middle temporal gyrus ([MTG], 62)"
"Posterior cingulate cortex ([PCC], 71)" - "Middle temporal gyrus ([MTG], 62)"
"Posterior cingulate cortex ([PCC], 94)" - "Middle temporal gyrus ([MTG], 62)"
"Cerebellum ([CB], 13)" - "Middle temporal gyrus ([MTG], 62)"
"Cerebellum ([CB], 18)" - "Middle temporal gyrus ([MTG], 62)"
"Cerebellum ([CB], 7)" - "Middle temporal gyrus ([MTG], 62)"
"Middle temporal gyrus ([MTG], 77)" - Cuneus (15)
"Middle temporal gyrus ([MTG], 77)" - "Right middle occipital gyrus ([R MOG], 12)"
"Middle temporal gyrus ([MTG], 77)" - "Inferior occipital gyrus ([IOG], 20)"
"Inferior parietal lobule ([IPL], 68)" - "Middle temporal gyrus ([MTG], 77)"
"Inferior parietal lobule ([IPL], 63)" - "Middle temporal gyrus ([MTG], 77)"
"Middle cingulate cortex ([MCC], 37)" - "Middle temporal gyrus ([MTG], 77)"
"Middle frontal gyrus ([MiFG], 38)" - "Middle temporal gyrus ([MTG], 77)"
"Posterior cingulate cortex ([PCC], 71)" - "Middle temporal gyrus ([MTG], 77)"
"Cerebellum ([CB], 18)" - "Middle temporal gyrus ([MTG], 77)"
"Cerebellum ([CB], 7)" - "Middle temporal gyrus ([MTG], 77)"
stat3_jica9
"Paracentral lobule ([ParaCL], 2)" - Caudate (69)
Fusiform gyrus (93) - Caudate (69)
"Paracentral lobule ([ParaCL], 2)" - Thalamus (45)
"Paracentral lobule ([ParaCL], 2)" - "Postcentral gyrus ([PoCG], 3)"
"Paracentral lobule ([ParaCL], 2)" - "Left postcentral gyrus ([L PoCG], 9)"
Cuneus (15) - "Left postcentral gyrus ([L PoCG], 9)"
"Right postcentral gyrus ([R PoCG], 11)" - "Paracentral lobule ([ParaCL], 2)"
"Superior parietal lobule ([SPL], 27)" - "Paracentral lobule ([ParaCL], 2)"
"Superior parietal lobule ([SPL], 80)" - "Paracentral lobule ([ParaCL], 2)"
"Postcentral gyrus ([PoCG], 72)" - "Paracentral lobule ([ParaCL], 2)"
"Calcarine gyrus ([CalcarineG], 16)" - "Paracentral lobule ([ParaCL], 2)"
"Middle occipital gyrus ([MOG], 5)" - "Paracentral lobule ([ParaCL], 2)"
"Middle temporal gyrus ([MTG], 62)" - "Paracentral lobule ([ParaCL], 2)"
Cuneus (15) - "Paracentral lobule ([ParaCL], 2)"
"Right middle occipital gyrus ([R MOG], 12)" - "Paracentral lobule ([ParaCL], 2)"
"Inferior occipital gyrus ([IOG], 20)" - "Paracentral lobule ([ParaCL], 2)"
"Lingual gyrus ([LingualG], 8)" - "Paracentral lobule ([ParaCL], 2)"
"Superior medial frontal gyrus ([SMFG], 43)" - "Paracentral lobule ([ParaCL], 2)"
"Middle cingulate cortex ([MCC], 37)" - "Paracentral lobule ([ParaCL], 2)"
"Anterior cingulate cortex ([ACC], 23)" - "Paracentral lobule ([ParaCL], 2)"
"Posterior cingulate cortex ([PCC], 71)" - "Paracentral lobule ([ParaCL], 2)"
"Posterior cingulate cortex ([PCC], 94)" - "Paracentral lobule ([ParaCL], 2)"
"Cerebellum ([CB], 18)" - "Paracentral lobule ([ParaCL], 2)"
"Cerebellum ([CB], 4)" - "Paracentral lobule ([ParaCL], 2)"
Cuneus (15) - "Right postcentral gyrus ([R PoCG], 11)"
Fusiform gyrus (93) - "Precentral gyrus ([PreCG], 66)"
stat3_jica11
"Superior temporal gyrus ([STG], 21)" - Caudate (69)
"Superior temporal gyrus ([STG], 21)" - Caudate (99)
"Middle temporal gyrus ([MTG], 56)" - Caudate (99)
"Superior temporal gyrus ([STG], 21)" - Thalamus (45)
"Postcentral gyrus ([PoCG], 3)" - "Superior temporal gyrus ([STG], 21)"
"Left postcentral gyrus ([L PoCG], 9)" - "Superior temporal gyrus ([STG], 21)"
"Paracentral lobule ([ParaCL], 2)" - "Superior temporal gyrus ([STG], 21)"
"Right postcentral gyrus ([R PoCG], 11)" - "Superior temporal gyrus ([STG], 21)"
"Superior parietal lobule ([SPL], 27)" - "Superior temporal gyrus ([STG], 21)"
"Precentral gyrus ([PreCG], 66)" - "Superior temporal gyrus ([STG], 21)"
"Superior parietal lobule ([SPL], 80)" - "Superior temporal gyrus ([STG], 21)"
"Postcentral gyrus ([PoCG], 72)" - "Superior temporal gyrus ([STG], 21)"
"Calcarine gyrus ([CalcarineG], 16)" - "Superior temporal gyrus ([STG], 21)"
"Middle occipital gyrus ([MOG], 5)" - "Superior temporal gyrus ([STG], 21)"
"Middle temporal gyrus ([MTG], 62)" - "Superior temporal gyrus ([STG], 21)"
Cuneus (15) - "Superior temporal gyrus ([STG], 21)"
"Right middle occipital gyrus ([R MOG], 12)" - "Superior temporal gyrus ([STG], 21)"
Fusiform gyrus (93) - "Superior temporal gyrus ([STG], 21)"
"Inferior occipital gyrus ([IOG], 20)" - "Superior temporal gyrus ([STG], 21)"
"Lingual gyrus ([LingualG], 8)" - "Superior temporal gyrus ([STG], 21)"
"Middle temporal gyrus ([MTG], 77)" - "Superior temporal gyrus ([STG], 21)"
"Inferior parietal lobule ([IPL], 68)" - "Superior temporal gyrus ([STG], 21)"
Insula (33) - "Superior temporal gyrus ([STG], 21)"
"Superior medial frontal gyrus ([SMFG], 43)" - "Superior temporal gyrus ([STG], 21)"
"Right inferior frontal gyrus ([R IFG], 61)" - "Superior temporal gyrus ([STG], 21)"
"Inferior parietal lobule ([IPL], 63)" - "Superior temporal gyrus ([STG], 21)"
"Superior frontal gyrus ([SFG], 96)" - "Superior temporal gyrus ([STG], 21)"
"Middle cingulate cortex ([MCC], 37)" - "Superior temporal gyrus ([STG], 21)"
"Inferior frontal gyrus ([IFG], 67)" - "Superior temporal gyrus ([STG], 21)"
"Middle frontal gyrus ([MiFG], 38)" - "Superior temporal gyrus ([STG], 21)"
"Anterior cingulate cortex ([ACC], 23)" - "Superior temporal gyrus ([STG], 21)"
"Posterior cingulate cortex ([PCC], 71)" - "Superior temporal gyrus ([STG], 21)"
"Cerebellum ([CB], 13)" - "Superior temporal gyrus ([STG], 21)"
"Cerebellum ([CB], 18)" - "Superior temporal gyrus ([STG], 21)"
"Cerebellum ([CB], 7)" - "Superior temporal gyrus ([STG], 21)"
"Left postcentral gyrus ([L PoCG], 9)" - "Middle temporal gyrus ([MTG], 56)"
"Right postcentral gyrus ([R PoCG], 11)" - "Middle temporal gyrus ([MTG], 56)"
"Superior parietal lobule ([SPL], 27)" - "Middle temporal gyrus ([MTG], 56)"
"Calcarine gyrus ([CalcarineG], 16)" - "Middle temporal gyrus ([MTG], 56)"
Cuneus (15) - "Middle temporal gyrus ([MTG], 56)"
"Right middle occipital gyrus ([R MOG], 12)" - "Middle temporal gyrus ([MTG], 56)"
"Inferior occipital gyrus ([IOG], 20)" - "Middle temporal gyrus ([MTG], 56)"
Insula (33) - "Middle temporal gyrus ([MTG], 56)"
"Middle cingulate cortex ([MCC], 37)" - "Middle temporal gyrus ([MTG], 56)"
"Middle frontal gyrus ([MiFG], 38)" - "Middle temporal gyrus ([MTG], 56)"
stat3_jica15
"Middle frontal gyrus ([MiFG], 55)" - Caudate (69)
"Middle frontal gyrus ([MiFG], 55)" - Subthalamus/hypothalamus (53)
"Middle frontal gyrus ([MiFG], 55)" - Caudate (99)
"Middle frontal gyrus ([MiFG], 55)" - Thalamus (45)
"Middle frontal gyrus ([MiFG], 55)" - "Postcentral gyrus ([PoCG], 3)"
"Inferior frontal gyrus ([IFG], 70)" - "Left postcentral gyrus ([L PoCG], 9)"
"Middle frontal gyrus ([MiFG], 55)" - "Left postcentral gyrus ([L PoCG], 9)"
"Middle frontal gyrus ([MiFG], 55)" - "Paracentral lobule ([ParaCL], 2)"
"Inferior frontal gyrus ([IFG], 70)" - "Right postcentral gyrus ([R PoCG], 11)"
"Middle frontal gyrus ([MiFG], 55)" - "Right postcentral gyrus ([R PoCG], 11)"
"Middle frontal gyrus ([MiFG], 55)" - "Superior parietal lobule ([SPL], 27)"
"Middle frontal gyrus ([MiFG], 55)" - "Precentral gyrus ([PreCG], 66)"
"Middle frontal gyrus ([MiFG], 55)" - "Superior parietal lobule ([SPL], 80)"
"Middle frontal gyrus ([MiFG], 55)" - "Postcentral gyrus ([PoCG], 72)"
"Inferior frontal gyrus ([IFG], 67)" - "Postcentral gyrus ([PoCG], 72)"
"Middle frontal gyrus ([MiFG], 55)" - "Calcarine gyrus ([CalcarineG], 16)"
"Middle frontal gyrus ([MiFG], 55)" - "Middle occipital gyrus ([MOG], 5)"
"Middle frontal gyrus ([MiFG], 55)" - "Middle temporal gyrus ([MTG], 62)"
"Middle frontal gyrus ([MiFG], 55)" - Cuneus (15)
"Inferior frontal gyrus ([IFG], 70)" - "Right middle occipital gyrus ([R MOG], 12)"
"Middle frontal gyrus ([MiFG], 55)" - "Right middle occipital gyrus ([R MOG], 12)"
"Middle frontal gyrus ([MiFG], 55)" - Fusiform gyrus (93)
"Inferior frontal gyrus ([IFG], 70)" - "Inferior occipital gyrus ([IOG], 20)"
"Middle frontal gyrus ([MiFG], 55)" - "Inferior occipital gyrus ([IOG], 20)"
"Middle frontal gyrus ([MiFG], 55)" - "Lingual gyrus ([LingualG], 8)"
"Middle frontal gyrus ([MiFG], 55)" - "Middle temporal gyrus ([MTG], 77)"
"Middle frontal gyrus ([MiFG], 55)" - "Inferior parietal lobule ([IPL], 68)"
"Middle frontal gyrus ([MiFG], 55)" - "Superior medial frontal gyrus ([SMFG], 43)"
"Left inferior parietal lobue ([R IPL], 79)" - "Middle frontal gyrus ([MiFG], 55)"
"Superior frontal gyrus ([SFG], 96)" - "Middle frontal gyrus ([MiFG], 55)"
"Middle cingulate cortex ([MCC], 37)" - "Middle frontal gyrus ([MiFG], 55)"
"Middle frontal gyrus ([MiFG], 38)" - "Middle frontal gyrus ([MiFG], 55)"
"Anterior cingulate cortex ([ACC], 23)" - "Middle frontal gyrus ([MiFG], 55)"
"Posterior cingulate cortex ([PCC], 71)" - "Middle frontal gyrus ([MiFG], 55)"
"Posterior cingulate cortex ([PCC], 94)" - "Middle frontal gyrus ([MiFG], 55)"
"Cerebellum ([CB], 13)" - "Middle frontal gyrus ([MiFG], 55)"
"Cerebellum ([CB], 18)" - "Middle frontal gyrus ([MiFG], 55)"
"Cerebellum ([CB], 4)" - "Middle frontal gyrus ([MiFG], 55)"
"Cerebellum ([CB], 7)" - "Middle frontal gyrus ([MiFG], 55)"
stat3_jica21
"Inferior parietal lobule ([IPL], 68)" - Caudate (69)
"Middle frontal gyrus ([MiFG], 55)" - Caudate (69)
"Inferior parietal lobule ([IPL], 63)" - Caudate (69)
"Middle frontal gyrus ([MiFG], 55)" - Subthalamus/hypothalamus (53)
"Posterior cingulate cortex ([PCC], 71)" - "Inferior frontal gyrus ([IFG], 70)"
Precuneus (51) - "Middle frontal gyrus ([MiFG], 55)"
Precuneus (51) - "Inferior parietal lobule ([IPL], 63)"
Precuneus (32) - "Hippocampus ([HiPP], 83)"
Precuneus (51) - "Hippocampus ([HiPP], 83)"
"Anterior cingulate cortex ([ACC], 17)" - Precuneus (32)
stat3_jica22
"Right inferior frontal gyrus ([R IFG], 61)" - Caudate (69)
"Right inferior frontal gyrus ([R IFG], 61)" - Subthalamus/hypothalamus (53)
"Right inferior frontal gyrus ([R IFG], 61)" - Caudate (99)
"Right inferior frontal gyrus ([R IFG], 61)" - Thalamus (45)
"Right inferior frontal gyrus ([R IFG], 61)" - "Superior temporal gyrus ([STG], 21)"
"Right inferior frontal gyrus ([R IFG], 61)" - "Middle temporal gyrus ([MTG], 56)"
"Right inferior frontal gyrus ([R IFG], 61)" - "Postcentral gyrus ([PoCG], 3)"
"Right inferior frontal gyrus ([R IFG], 61)" - "Left postcentral gyrus ([L PoCG], 9)"
"Right inferior frontal gyrus ([R IFG], 61)" - "Paracentral lobule ([ParaCL], 2)"
"Right inferior frontal gyrus ([R IFG], 61)" - "Right postcentral gyrus ([R PoCG], 11)"
"Right inferior frontal gyrus ([R IFG], 61)" - "Superior parietal lobule ([SPL], 27)"
"Right inferior frontal gyrus ([R IFG], 61)" - "Precentral gyrus ([PreCG], 66)"
"Right inferior frontal gyrus ([R IFG], 61)" - "Superior parietal lobule ([SPL], 80)"
"Right inferior frontal gyrus ([R IFG], 61)" - "Postcentral gyrus ([PoCG], 72)"
"Right inferior frontal gyrus ([R IFG], 61)" - "Calcarine gyrus ([CalcarineG], 16)"
"Right inferior frontal gyrus ([R IFG], 61)" - "Middle occipital gyrus ([MOG], 5)"
"Right inferior frontal gyrus ([R IFG], 61)" - "Middle temporal gyrus ([MTG], 62)"
"Right inferior frontal gyrus ([R IFG], 61)" - Cuneus (15)
"Right inferior frontal gyrus ([R IFG], 61)" - "Right middle occipital gyrus ([R MOG], 12)"
"Right inferior frontal gyrus ([R IFG], 61)" - Fusiform gyrus (93)
"Right inferior frontal gyrus ([R IFG], 61)" - "Inferior occipital gyrus ([IOG], 20)"
"Right inferior frontal gyrus ([R IFG], 61)" - "Lingual gyrus ([LingualG], 8)"
"Right inferior frontal gyrus ([R IFG], 61)" - "Middle temporal gyrus ([MTG], 77)"
"Right inferior frontal gyrus ([R IFG], 61)" - "Inferior parietal lobule ([IPL], 68)"
"Right inferior frontal gyrus ([R IFG], 61)" - "Superior medial frontal gyrus ([SMFG], 43)"
"Inferior parietal lobule ([IPL], 63)" - "Right inferior frontal gyrus ([R IFG], 61)"
"Left inferior parietal lobue ([R IPL], 79)" - "Right inferior frontal gyrus ([R IFG], 61)"
"Superior frontal gyrus ([SFG], 96)" - "Right inferior frontal gyrus ([R IFG], 61)"
"Left inferior parietal lobue ([L IPL], 81)" - "Right inferior frontal gyrus ([R IFG], 61)"
"Middle cingulate cortex ([MCC], 37)" - "Right inferior frontal gyrus ([R IFG], 61)"
"Inferior frontal gyrus ([IFG], 67)" - "Right inferior frontal gyrus ([R IFG], 61)"
"Middle frontal gyrus ([MiFG], 38)" - "Right inferior frontal gyrus ([R IFG], 61)"
"Hippocampus ([HiPP], 83)" - "Right inferior frontal gyrus ([R IFG], 61)"
"Anterior cingulate cortex ([ACC], 23)" - "Right inferior frontal gyrus ([R IFG], 61)"
"Posterior cingulate cortex ([PCC], 71)" - "Right inferior frontal gyrus ([R IFG], 61)"
"Posterior cingulate cortex ([PCC], 94)" - "Right inferior frontal gyrus ([R IFG], 61)"
"Cerebellum ([CB], 13)" - "Right inferior frontal gyrus ([R IFG], 61)"
"Cerebellum ([CB], 18)" - "Right inferior frontal gyrus ([R IFG], 61)"
"Cerebellum ([CB], 4)" - "Right inferior frontal gyrus ([R IFG], 61)"
"Cerebellum ([CB], 7)" - "Right inferior frontal gyrus ([R IFG], 61)"
stat3_jica24
"Supplementary motor area ([SMA], 84)" - Caudate (69)
"Supplementary motor area ([SMA], 84)" - Subthalamus/hypothalamus (53)
"Supplementary motor area ([SMA], 84)" - Caudate (99)
"Supplementary motor area ([SMA], 84)" - Thalamus (45)
"Supplementary motor area ([SMA], 84)" - "Superior temporal gyrus ([STG], 21)"
"Supplementary motor area ([SMA], 84)" - "Middle temporal gyrus ([MTG], 56)"
"Supplementary motor area ([SMA], 84)" - "Postcentral gyrus ([PoCG], 3)"
"Supplementary motor area ([SMA], 84)" - "Left postcentral gyrus ([L PoCG], 9)"
"Supplementary motor area ([SMA], 84)" - "Paracentral lobule ([ParaCL], 2)"
"Supplementary motor area ([SMA], 84)" - "Right postcentral gyrus ([R PoCG], 11)"
"Supplementary motor area ([SMA], 84)" - "Superior parietal lobule ([SPL], 27)"
"Supplementary motor area ([SMA], 84)" - "Precentral gyrus ([PreCG], 66)"
"Supplementary motor area ([SMA], 84)" - "Superior parietal lobule ([SPL], 80)"
"Supplementary motor area ([SMA], 84)" - "Postcentral gyrus ([PoCG], 72)"
"Supplementary motor area ([SMA], 84)" - "Calcarine gyrus ([CalcarineG], 16)"
"Supplementary motor area ([SMA], 84)" - "Middle occipital gyrus ([MOG], 5)"
"Supplementary motor area ([SMA], 84)" - "Middle temporal gyrus ([MTG], 62)"
"Supplementary motor area ([SMA], 84)" - Cuneus (15)
"Supplementary motor area ([SMA], 84)" - "Right middle occipital gyrus ([R MOG], 12)"
"Supplementary motor area ([SMA], 84)" - Fusiform gyrus (93)
"Supplementary motor area ([SMA], 84)" - "Inferior occipital gyrus ([IOG], 20)"
"Supplementary motor area ([SMA], 84)" - "Lingual gyrus ([LingualG], 8)"
"Supplementary motor area ([SMA], 84)" - "Middle temporal gyrus ([MTG], 77)"
"Supplementary motor area ([SMA], 84)" - "Inferior parietal lobule ([IPL], 68)"
"Supplementary motor area ([SMA], 84)" - "Superior medial frontal gyrus ([SMFG], 43)"
"Supplementary motor area ([SMA], 84)" - "Left inferior parietal lobue ([R IPL], 79)"
"Superior frontal gyrus ([SFG], 96)" - "Supplementary motor area ([SMA], 84)"
"Middle cingulate cortex ([MCC], 37)" - "Supplementary motor area ([SMA], 84)"
"Middle frontal gyrus ([MiFG], 38)" - "Supplementary motor area ([SMA], 84)"
"Anterior cingulate cortex ([ACC], 23)" - "Supplementary motor area ([SMA], 84)"
"Posterior cingulate cortex ([PCC], 71)" - "Supplementary motor area ([SMA], 84)"
"Posterior cingulate cortex ([PCC], 94)" - "Supplementary motor area ([SMA], 84)"
"Cerebellum ([CB], 13)" - "Supplementary motor area ([SMA], 84)"
"Cerebellum ([CB], 18)" - "Supplementary motor area ([SMA], 84)"
"Cerebellum ([CB], 4)" - "Supplementary motor area ([SMA], 84)"
"Cerebellum ([CB], 7)" - "Supplementary motor area ([SMA], 84)"
stat3_jica29
Insula (33) - "Middle temporal gyrus ([MTG], 56)"
Insula (33) - "Postcentral gyrus ([PoCG], 3)"
Insula (33) - "Left postcentral gyrus ([L PoCG], 9)"
Insula (33) - "Paracentral lobule ([ParaCL], 2)"
Insula (33) - "Right postcentral gyrus ([R PoCG], 11)"
Insula (33) - "Superior parietal lobule ([SPL], 27)"
Insula (33) - "Precentral gyrus ([PreCG], 66)"
Insula (33) - "Postcentral gyrus ([PoCG], 72)"
Insula (33) - "Inferior parietal lobule ([IPL], 68)"
"Left inferior parietal lobue ([R IPL], 79)" - Insula (33)
"Superior frontal gyrus ([SFG], 96)" - Insula (33)
"Posterior cingulate cortex ([PCC], 94)" - Insula (33)
"Cerebellum ([CB], 13)" - Insula (33)
"Cerebellum ([CB], 18)" - Insula (33)
"Cerebellum ([CB], 7)" - Insula (33)
stat3_jica30
"Superior medial frontal gyrus ([SMFG], 43)" - "Superior temporal gyrus ([STG], 21)"
"Hippocampus ([HiPP], 83)" - "Lingual gyrus ([LingualG], 8)"
"Hippocampus ([HiPP], 83)" - "Middle temporal gyrus ([MTG], 77)"
"Right inferior frontal gyrus ([R IFG], 61)" - "Inferior parietal lobule ([IPL], 68)"
"Middle frontal gyrus ([MiFG], 88)" - "Inferior frontal gyrus ([IFG], 70)"
"Middle frontal gyrus ([MiFG], 88)" - "Inferior parietal lobule ([IPL], 63)"
stat3_jica31
"Middle occipital gyrus ([MOG], 5)" - "Postcentral gyrus ([PoCG], 72)"
"Right middle occipital gyrus ([R MOG], 12)" - "Postcentral gyrus ([PoCG], 72)"
"Inferior occipital gyrus ([IOG], 20)" - "Postcentral gyrus ([PoCG], 72)"
"Middle temporal gyrus ([MTG], 77)" - "Calcarine gyrus ([CalcarineG], 16)"
Precuneus (51) - "Right inferior frontal gyrus ([R IFG], 61)"
stat4_jica2
"Left postcentral gyrus ([L PoCG], 9)" - Caudate (69)
"Right postcentral gyrus ([R PoCG], 11)" - Caudate (69)
"Superior parietal lobule ([SPL], 80)" - "Left postcentral gyrus ([L PoCG], 9)"
"Calcarine gyrus ([CalcarineG], 16)" - "Left postcentral gyrus ([L PoCG], 9)"
"Middle occipital gyrus ([MOG], 5)" - "Left postcentral gyrus ([L PoCG], 9)"
Cuneus (15) - "Left postcentral gyrus ([L PoCG], 9)"
"Right middle occipital gyrus ([R MOG], 12)" - "Left postcentral gyrus ([L PoCG], 9)"
"Inferior occipital gyrus ([IOG], 20)" - "Left postcentral gyrus ([L PoCG], 9)"
"Lingual gyrus ([LingualG], 8)" - "Left postcentral gyrus ([L PoCG], 9)"
"Middle temporal gyrus ([MTG], 77)" - "Left postcentral gyrus ([L PoCG], 9)"
"Superior medial frontal gyrus ([SMFG], 43)" - "Left postcentral gyrus ([L PoCG], 9)"
"Left inferior parietal lobue ([R IPL], 79)" - "Left postcentral gyrus ([L PoCG], 9)"
"Hippocampus ([HiPP], 48)" - "Left postcentral gyrus ([L PoCG], 9)"
"Left inferior parietal lobue ([L IPL], 81)" - "Left postcentral gyrus ([L PoCG], 9)"
"Middle cingulate cortex ([MCC], 37)" - "Left postcentral gyrus ([L PoCG], 9)"
"Anterior cingulate cortex ([ACC], 23)" - "Left postcentral gyrus ([L PoCG], 9)"
"Anterior cingulate cortex ([ACC], 17)" - "Left postcentral gyrus ([L PoCG], 9)"
"Posterior cingulate cortex ([PCC], 94)" - "Left postcentral gyrus ([L PoCG], 9)"
"Superior parietal lobule ([SPL], 80)" - "Paracentral lobule ([ParaCL], 2)"
"Calcarine gyrus ([CalcarineG], 16)" - "Paracentral lobule ([ParaCL], 2)"
"Middle occipital gyrus ([MOG], 5)" - "Paracentral lobule ([ParaCL], 2)"
Cuneus (15) - "Paracentral lobule ([ParaCL], 2)"
"Right middle occipital gyrus ([R MOG], 12)" - "Paracentral lobule ([ParaCL], 2)"
"Inferior occipital gyrus ([IOG], 20)" - "Paracentral lobule ([ParaCL], 2)"
"Lingual gyrus ([LingualG], 8)" - "Paracentral lobule ([ParaCL], 2)"
"Superior medial frontal gyrus ([SMFG], 43)" - "Paracentral lobule ([ParaCL], 2)"
"Left inferior parietal lobue ([R IPL], 79)" - "Paracentral lobule ([ParaCL], 2)"
"Anterior cingulate cortex ([ACC], 23)" - "Paracentral lobule ([ParaCL], 2)"
"Posterior cingulate cortex ([PCC], 94)" - "Paracentral lobule ([ParaCL], 2)"
"Superior parietal lobule ([SPL], 80)" - "Right postcentral gyrus ([R PoCG], 11)"
"Calcarine gyrus ([CalcarineG], 16)" - "Right postcentral gyrus ([R PoCG], 11)"
"Middle occipital gyrus ([MOG], 5)" - "Right postcentral gyrus ([R PoCG], 11)"
Cuneus (15) - "Right postcentral gyrus ([R PoCG], 11)"
"Right middle occipital gyrus ([R MOG], 12)" - "Right postcentral gyrus ([R PoCG], 11)"
"Inferior occipital gyrus ([IOG], 20)" - "Right postcentral gyrus ([R PoCG], 11)"
"Lingual gyrus ([LingualG], 8)" - "Right postcentral gyrus ([R PoCG], 11)"
"Middle temporal gyrus ([MTG], 77)" - "Right postcentral gyrus ([R PoCG], 11)"
"Superior medial frontal gyrus ([SMFG], 43)" - "Right postcentral gyrus ([R PoCG], 11)"
"Left inferior parietal lobue ([R IPL], 79)" - "Right postcentral gyrus ([R PoCG], 11)"
"Hippocampus ([HiPP], 48)" - "Right postcentral gyrus ([R PoCG], 11)"
"Left inferior parietal lobue ([L IPL], 81)" - "Right postcentral gyrus ([R PoCG], 11)"
"Middle cingulate cortex ([MCC], 37)" - "Right postcentral gyrus ([R PoCG], 11)"
"Anterior cingulate cortex ([ACC], 23)" - "Right postcentral gyrus ([R PoCG], 11)"
"Posterior cingulate cortex ([PCC], 71)" - "Right postcentral gyrus ([R PoCG], 11)"
"Anterior cingulate cortex ([ACC], 17)" - "Right postcentral gyrus ([R PoCG], 11)"
"Posterior cingulate cortex ([PCC], 94)" - "Right postcentral gyrus ([R PoCG], 11)"
"Superior parietal lobule ([SPL], 80)" - "Superior parietal lobule ([SPL], 27)"
stat4_jica15
"Postcentral gyrus ([PoCG], 3)" - Subthalamus/hypothalamus (53)
"Left postcentral gyrus ([L PoCG], 9)" - Subthalamus/hypothalamus (53)
"Paracentral lobule ([ParaCL], 2)" - Subthalamus/hypothalamus (53)
"Right postcentral gyrus ([R PoCG], 11)" - Subthalamus/hypothalamus (53)
"Superior parietal lobule ([SPL], 27)" - Subthalamus/hypothalamus (53)
"Cerebellum ([CB], 13)" - Subthalamus/hypothalamus (53)
"Cerebellum ([CB], 18)" - Subthalamus/hypothalamus (53)
"Postcentral gyrus ([PoCG], 3)" - Putamen (98)
"Left postcentral gyrus ([L PoCG], 9)" - Putamen (98)
"Paracentral lobule ([ParaCL], 2)" - Putamen (98)
"Right postcentral gyrus ([R PoCG], 11)" - Putamen (98)
"Superior parietal lobule ([SPL], 27)" - Putamen (98)
"Postcentral gyrus ([PoCG], 3)" - Caudate (99)
"Left postcentral gyrus ([L PoCG], 9)" - Caudate (99)
"Paracentral lobule ([ParaCL], 2)" - Caudate (99)
"Right postcentral gyrus ([R PoCG], 11)" - Caudate (99)
"Middle temporal gyrus ([MTG], 56)" - Thalamus (45)
"Postcentral gyrus ([PoCG], 3)" - Thalamus (45)
"Left postcentral gyrus ([L PoCG], 9)" - Thalamus (45)
"Paracentral lobule ([ParaCL], 2)" - Thalamus (45)
"Right postcentral gyrus ([R PoCG], 11)" - Thalamus (45)
"Superior parietal lobule ([SPL], 27)" - Thalamus (45)
"Cerebellum ([CB], 13)" - Thalamus (45)
"Cerebellum ([CB], 18)" - Thalamus (45)
"Cerebellum ([CB], 13)" - "Left postcentral gyrus ([L PoCG], 9)"
"Cerebellum ([CB], 13)" - "Right postcentral gyrus ([R PoCG], 11)"
"Cerebellum ([CB], 4)" - "Right postcentral gyrus ([R PoCG], 11)"
"Cerebellum ([CB], 13)" - "Superior parietal lobule ([SPL], 27)"
"Cerebellum ([CB], 4)" - "Cerebellum ([CB], 13)"
stat4_jica31
"Right inferior frontal gyrus ([R IFG], 61)" - "Superior temporal gyrus ([STG], 21)"
"Middle temporal gyrus ([MTG], 62)" - "Middle temporal gyrus ([MTG], 56)"
"Right inferior frontal gyrus ([R IFG], 61)" - "Middle temporal gyrus ([MTG], 56)"
"Right inferior frontal gyrus ([R IFG], 61)" - "Superior parietal lobule ([SPL], 27)"
"Right inferior frontal gyrus ([R IFG], 61)" - "Paracentral lobule ([ParaCL], 54)"
"Middle temporal gyrus ([MTG], 62)" - "Precentral gyrus ([PreCG], 66)"
"Superior medial frontal gyrus ([SMFG], 43)" - "Middle temporal gyrus ([MTG], 62)"
"Left inferior parietal lobue ([R IPL], 79)" - "Middle temporal gyrus ([MTG], 62)"
"Superior frontal gyrus ([SFG], 96)" - "Middle temporal gyrus ([MTG], 62)"
"Middle frontal gyrus ([MiFG], 88)" - "Middle temporal gyrus ([MTG], 62)"
Precuneus (40) - "Middle temporal gyrus ([MTG], 62)"
"Posterior cingulate cortex ([PCC], 94)" - "Middle temporal gyrus ([MTG], 62)"
"Cerebellum ([CB], 18)" - "Middle temporal gyrus ([MTG], 62)"
"Cerebellum ([CB], 7)" - "Middle temporal gyrus ([MTG], 62)"
"Right inferior frontal gyrus ([R IFG], 61)" - "Inferior frontal gyrus ([IFG], 70)"
"Left inferior parietal lobue ([L IPL], 81)" - "Inferior frontal gyrus ([IFG], 70)"
"Middle frontal gyrus ([MiFG], 88)" - "Right inferior frontal gyrus ([R IFG], 61)"
"Posterior cingulate cortex ([PCC], 94)" - "Right inferior frontal gyrus ([R IFG], 61)"
"Cerebellum ([CB], 18)" - "Right inferior frontal gyrus ([R IFG], 61)"
"Cerebellum ([CB], 7)" - "Right inferior frontal gyrus ([R IFG], 61)"
"Cerebellum ([CB], 7)" - "Middle frontal gyrus ([MiFG], 88)"
"Cerebellum ([CB], 7)" - "Cerebellum ([CB], 13)"
